# Supplementary material for: A stochastic and dynamical view of pluripotency in mouse embryonic stem cells
Source: PLoS Comput Biol. 2018 Feb 16;14(2):e1006000. doi: 10.1371/journal.pcbi.1006000 (PMC5833290; doi:10.1371/journal.pcbi.1006000)
Supplement: S1 File — (ZIP) [file pcbi.1006000.s002.zip]

Archive with 11 entries (10 files):
- PDMP_BNGL_SBML/
- PDMP_BNGL_SBML/LIF0CH0PD0_sbml.xml
- PDMP_BNGL_SBML/LIF0CH0PD1_sbml.xml
- PDMP_BNGL_SBML/LIF0CH1PD0_sbml.xml
- PDMP_BNGL_SBML/LIF0CH1PD1_sbml.xml
- PDMP_BNGL_SBML/LIF1CH0PD0_sbml.xml
- PDMP_BNGL_SBML/LIF1CH0PD1_sbml.xml
- PDMP_BNGL_SBML/LIF1CH1PD0_sbml.xml
- PDMP_BNGL_SBML/LIF1CH1PD1_sbml.xml
- PDMP_BNGL_SBML/mESC.bngl
- PDMP_BNGL_SBML/PDMP.cpp
