# Supplementary material for: A stochastic and dynamical view of pluripotency in mouse embryonic stem cells
Source: PLoS Comput Biol. 2018 Feb 16;14(2):e1006000. doi: 10.1371/journal.pcbi.1006000 (PMC5833290; doi:10.1371/journal.pcbi.1006000)
Supplement: S1 File — (ZIP) [file pcbi.1006000.s002.zip › PDMP_BNGL_SBML/LIF0CH0PD0_sbml.xml]

<?xml version="1.0" encoding="UTF-8"?>
<!-- Created by BioNetGen 2.3.1  -->
<sbml xmlns="http://www.sbml.org/sbml/level2/version3" level="2" version="3">
  <model id="mESC_generatingSBML">
    <listOfCompartments>
      <compartment id="cell" size="1"/>
    </listOfCompartments>
    <listOfSpecies>
      <species id="S1" compartment="cell" initialConcentration="1" name="STAT3(b,b,nA~0,nR~0)"/>
      <species id="S2" compartment="cell" initialConcentration="1" name="GBX2(b,b,nA~0,nR~0)"/>
      <species id="S3" compartment="cell" initialConcentration="1" name="KLF4(b,b,nA~0,nR~0)"/>
      <species id="S4" compartment="cell" initialConcentration="1" name="KLF2(b,b,nA~0,nR~0)"/>
      <species id="S5" compartment="cell" initialConcentration="1" name="SALL4(b,b,nA~0,nR~0)"/>
      <species id="S6" compartment="cell" initialConcentration="1" name="OCT4(b,b,nA~0,nR~0)"/>
      <species id="S7" compartment="cell" initialConcentration="1" name="SOX2(b,b,nA~0,nR~0)"/>
      <species id="S8" compartment="cell" initialConcentration="1" name="NANOG(b,b,nA~0,nR~0)"/>
      <species id="S9" compartment="cell" initialConcentration="1" name="ESRRB(b,b,nA~0,nR~0)"/>
      <species id="S10" compartment="cell" initialConcentration="1" name="TFCP2L1(b,b,nA~0,nR~0)"/>
      <species id="S11" compartment="cell" initialConcentration="1" name="TCF3(b,b,nA~0,nR~0)"/>
      <species id="S12" compartment="cell" initialConcentration="1" name="MEKERK(b,b,nA~0,nR~0)"/>
      <species id="S13" compartment="cell" initialConcentration="0" name="stat3(s)"/>
      <species id="S14" compartment="cell" initialConcentration="0" name="gbx2(s)"/>
      <species id="S15" compartment="cell" initialConcentration="0" name="klf4(s)"/>
      <species id="S16" compartment="cell" initialConcentration="0" name="klf2(s)"/>
      <species id="S17" compartment="cell" initialConcentration="0" name="sall4(s)"/>
      <species id="S18" compartment="cell" initialConcentration="0" name="oct4(s)"/>
      <species id="S19" compartment="cell" initialConcentration="0" name="sox2(s)"/>
      <species id="S20" compartment="cell" initialConcentration="0" name="nanog(s)"/>
      <species id="S21" compartment="cell" initialConcentration="0" name="esrrb(s)"/>
      <species id="S22" compartment="cell" initialConcentration="0" name="tfcp2l1(s)"/>
      <species id="S23" compartment="cell" initialConcentration="0" name="tcf3(s)"/>
      <species id="S24" compartment="cell" initialConcentration="0" name="mekerk(s)"/>
      <species id="S25" compartment="cell" initialConcentration="0" name="lif(s)"/>
      <species id="S26" compartment="cell" initialConcentration="0" name="ch(s)"/>
      <species id="S27" compartment="cell" initialConcentration="0" name="pd(s)"/>
      <species id="S28" compartment="cell" initialConcentration="0" name="STAT3(b!1,b,nA~1,nR~0).lif(s!1)"/>
      <species id="S29" compartment="cell" initialConcentration="0" name="TCF3(b!1,b,nA~0,nR~1).ch(s!1)"/>
      <species id="S30" compartment="cell" initialConcentration="0" name="MEKERK(b!1,b,nA~0,nR~1).pd(s!1)"/>
      <species id="S31" compartment="cell" initialConcentration="0" name="GBX2(b!1,b,nA~1,nR~0).stat3(s!1)"/>
      <species id="S32" compartment="cell" initialConcentration="0" name="KLF4(b!1,b,nA~1,nR~0).stat3(s!1)"/>
      <species id="S33" compartment="cell" initialConcentration="0" name="TFCP2L1(b!1,b,nA~1,nR~0).stat3(s!1)"/>
      <species id="S34" compartment="cell" initialConcentration="0" name="KLF4(b!1,b,nA~1,nR~0).gbx2(s!1)"/>
      <species id="S35" compartment="cell" initialConcentration="0" name="KLF2(b!1,b,nA~1,nR~0).klf4(s!1)"/>
      <species id="S36" compartment="cell" initialConcentration="0" name="SALL4(b!1,b,nA~1,nR~0).tfcp2l1(s!1)"/>
      <species id="S37" compartment="cell" initialConcentration="0" name="KLF2(b!1,b,nA~1,nR~0).sall4(s!1)"/>
      <species id="S38" compartment="cell" initialConcentration="0" name="OCT4(b!1,b,nA~1,nR~0).klf2(s!1)"/>
      <species id="S39" compartment="cell" initialConcentration="0" name="TFCP2L1(b!1,b,nA~1,nR~0).klf4(s!1)"/>
      <species id="S40" compartment="cell" initialConcentration="0" name="NANOG(b!1,b,nA~1,nR~0).klf2(s!1)"/>
      <species id="S41" compartment="cell" initialConcentration="0" name="SOX2(b!1,b,nA~1,nR~0).sall4(s!1)"/>
      <species id="S42" compartment="cell" initialConcentration="0" name="OCT4(b!1,b,nA~1,nR~0).sox2(s!1)"/>
      <species id="S43" compartment="cell" initialConcentration="0" name="NANOG(b!1,b,nA~1,nR~0).oct4(s!1)"/>
      <species id="S44" compartment="cell" initialConcentration="0" name="ESRRB(b!1,b,nA~1,nR~0).nanog(s!1)"/>
      <species id="S45" compartment="cell" initialConcentration="0" name="SOX2(b!1,b,nA~1,nR~0).nanog(s!1)"/>
      <species id="S46" compartment="cell" initialConcentration="0" name="ESRRB(b!1,b,nA~1,nR~0).tfcp2l1(s!1)"/>
      <species id="S47" compartment="cell" initialConcentration="0" name="TCF3(b!1,b,nA~0,nR~1).mekerk(s!1)"/>
      <species id="S48" compartment="cell" initialConcentration="0" name="NANOG(b!1,b,nA~0,nR~1).mekerk(s!1)"/>
      <species id="S49" compartment="cell" initialConcentration="0" name="TFCP2L1(b!1,b,nA~0,nR~1).tcf3(s!1)"/>
      <species id="S50" compartment="cell" initialConcentration="0" name="ESRRB(b!1,b,nA~0,nR~1).tcf3(s!1)"/>
      <species id="S51" compartment="cell" initialConcentration="0" name="OCT4(b!1,b,nA~0,nR~1).esrrb(s!1)"/>
      <species id="S52" compartment="cell" initialConcentration="0" name="TFCP2L1(b!1,b,nA~0,nR~1).oct4(s!1)"/>
      <species id="S53" compartment="cell" initialConcentration="0" name="STAT3(b!1,b!2,nA~2,nR~0).lif(s!2).lif(s!1)"/>
      <species id="S54" compartment="cell" initialConcentration="0" name="TCF3(b!1,b!2,nA~0,nR~2).ch(s!2).ch(s!1)"/>
      <species id="S55" compartment="cell" initialConcentration="0" name="TCF3(b!1,b!2,nA~0,nR~2).ch(s!2).mekerk(s!1)"/>
      <species id="S56" compartment="cell" initialConcentration="0" name="MEKERK(b!1,b!2,nA~0,nR~2).pd(s!2).pd(s!1)"/>
      <species id="S57" compartment="cell" initialConcentration="0" name="GBX2(b!1,b!2,nA~2,nR~0).stat3(s!2).stat3(s!1)"/>
      <species id="S58" compartment="cell" initialConcentration="0" name="KLF4(b!1,b!2,nA~2,nR~0).stat3(s!2).stat3(s!1)"/>
      <species id="S59" compartment="cell" initialConcentration="0" name="KLF4(b!1,b!2,nA~2,nR~0).gbx2(s!1).stat3(s!2)"/>
      <species id="S60" compartment="cell" initialConcentration="0" name="TFCP2L1(b!1,b!2,nA~1,nR~1).stat3(s!2).tcf3(s!1)"/>
      <species id="S61" compartment="cell" initialConcentration="0" name="TFCP2L1(b!1,b!2,nA~1,nR~1).oct4(s!1).stat3(s!2)"/>
      <species id="S62" compartment="cell" initialConcentration="0" name="TFCP2L1(b!1,b!2,nA~2,nR~0).stat3(s!2).stat3(s!1)"/>
      <species id="S63" compartment="cell" initialConcentration="0" name="TFCP2L1(b!1,b!2,nA~2,nR~0).klf4(s!1).stat3(s!2)"/>
      <species id="S64" compartment="cell" initialConcentration="0" name="KLF4(b!1,b!2,nA~2,nR~0).gbx2(s!2).gbx2(s!1)"/>
      <species id="S65" compartment="cell" initialConcentration="0" name="KLF2(b!1,b!2,nA~2,nR~0).klf4(s!2).klf4(s!1)"/>
      <species id="S66" compartment="cell" initialConcentration="0" name="KLF2(b!1,b!2,nA~2,nR~0).klf4(s!2).sall4(s!1)"/>
      <species id="S67" compartment="cell" initialConcentration="0" name="SALL4(b!1,b!2,nA~2,nR~0).tfcp2l1(s!2).tfcp2l1(s!1)"/>
      <species id="S68" compartment="cell" initialConcentration="0" name="KLF2(b!1,b!2,nA~2,nR~0).sall4(s!2).sall4(s!1)"/>
      <species id="S69" compartment="cell" initialConcentration="0" name="OCT4(b!1,b!2,nA~1,nR~1).esrrb(s!1).klf2(s!2)"/>
      <species id="S70" compartment="cell" initialConcentration="0" name="OCT4(b!1,b!2,nA~2,nR~0).klf2(s!2).klf2(s!1)"/>
      <species id="S71" compartment="cell" initialConcentration="0" name="OCT4(b!1,b!2,nA~2,nR~0).klf2(s!2).sox2(s!1)"/>
      <species id="S72" compartment="cell" initialConcentration="0" name="TFCP2L1(b!1,b!2,nA~1,nR~1).klf4(s!2).tcf3(s!1)"/>
      <species id="S73" compartment="cell" initialConcentration="0" name="TFCP2L1(b!1,b!2,nA~1,nR~1).klf4(s!2).oct4(s!1)"/>
      <species id="S74" compartment="cell" initialConcentration="0" name="TFCP2L1(b!1,b!2,nA~2,nR~0).klf4(s!2).klf4(s!1)"/>
      <species id="S75" compartment="cell" initialConcentration="0" name="NANOG(b!1,b!2,nA~1,nR~1).klf2(s!2).mekerk(s!1)"/>
      <species id="S76" compartment="cell" initialConcentration="0" name="NANOG(b!1,b!2,nA~2,nR~0).klf2(s!2).klf2(s!1)"/>
      <species id="S77" compartment="cell" initialConcentration="0" name="NANOG(b!1,b!2,nA~2,nR~0).klf2(s!2).oct4(s!1)"/>
      <species id="S78" compartment="cell" initialConcentration="0" name="SOX2(b!1,b!2,nA~2,nR~0).sall4(s!2).sall4(s!1)"/>
      <species id="S79" compartment="cell" initialConcentration="0" name="SOX2(b!1,b!2,nA~2,nR~0).nanog(s!1).sall4(s!2)"/>
      <species id="S80" compartment="cell" initialConcentration="0" name="OCT4(b!1,b!2,nA~1,nR~1).esrrb(s!1).sox2(s!2)"/>
      <species id="S81" compartment="cell" initialConcentration="0" name="OCT4(b!1,b!2,nA~2,nR~0).sox2(s!2).sox2(s!1)"/>
      <species id="S82" compartment="cell" initialConcentration="0" name="NANOG(b!1,b!2,nA~1,nR~1).mekerk(s!1).oct4(s!2)"/>
      <species id="S83" compartment="cell" initialConcentration="0" name="NANOG(b!1,b!2,nA~2,nR~0).oct4(s!2).oct4(s!1)"/>
      <species id="S84" compartment="cell" initialConcentration="0" name="ESRRB(b!1,b!2,nA~1,nR~1).nanog(s!2).tcf3(s!1)"/>
      <species id="S85" compartment="cell" initialConcentration="0" name="ESRRB(b!1,b!2,nA~2,nR~0).nanog(s!2).nanog(s!1)"/>
      <species id="S86" compartment="cell" initialConcentration="0" name="ESRRB(b!1,b!2,nA~2,nR~0).nanog(s!2).tfcp2l1(s!1)"/>
      <species id="S87" compartment="cell" initialConcentration="0" name="SOX2(b!1,b!2,nA~2,nR~0).nanog(s!2).nanog(s!1)"/>
      <species id="S88" compartment="cell" initialConcentration="0" name="ESRRB(b!1,b!2,nA~1,nR~1).tcf3(s!1).tfcp2l1(s!2)"/>
      <species id="S89" compartment="cell" initialConcentration="0" name="ESRRB(b!1,b!2,nA~2,nR~0).tfcp2l1(s!2).tfcp2l1(s!1)"/>
      <species id="S90" compartment="cell" initialConcentration="0" name="TCF3(b!1,b!2,nA~0,nR~2).mekerk(s!2).mekerk(s!1)"/>
      <species id="S91" compartment="cell" initialConcentration="0" name="NANOG(b!1,b!2,nA~0,nR~2).mekerk(s!2).mekerk(s!1)"/>
      <species id="S92" compartment="cell" initialConcentration="0" name="TFCP2L1(b!1,b!2,nA~0,nR~2).tcf3(s!2).tcf3(s!1)"/>
      <species id="S93" compartment="cell" initialConcentration="0" name="TFCP2L1(b!1,b!2,nA~0,nR~2).oct4(s!1).tcf3(s!2)"/>
      <species id="S94" compartment="cell" initialConcentration="0" name="ESRRB(b!1,b!2,nA~0,nR~2).tcf3(s!2).tcf3(s!1)"/>
      <species id="S95" compartment="cell" initialConcentration="0" name="OCT4(b!1,b!2,nA~0,nR~2).esrrb(s!2).esrrb(s!1)"/>
      <species id="S96" compartment="cell" initialConcentration="0" name="TFCP2L1(b!1,b!2,nA~0,nR~2).oct4(s!2).oct4(s!1)"/>
    </listOfSpecies>
    <listOfParameters>
      <!-- Independent variables -->
      <parameter id="Omega" value="10000"/>
      <parameter id="gamma" value="1"/>
      <parameter id="LIF" value="0"/>
      <parameter id="CH" value="0"/>
      <parameter id="PD" value="0"/>
      <parameter id="kon" value="16"/>
      <parameter id="koff" value="1.5"/>
      <parameter id="alphamax" value="1"/>
      <parameter id="alpham" value="0.01"/>
      <parameter id="_rateLaw1" value="0"/>
      <parameter id="_rateLaw2" value="0"/>
      <parameter id="_rateLaw3" value="0"/>
      <parameter id="_rateLaw4" value="0"/>
      <parameter id="_rateLaw5" value="0"/>
      <parameter id="_rateLaw6" value="0"/>
      <parameter id="_rateLaw7" value="0"/>
      <parameter id="_rateLaw8" value="0"/>
      <parameter id="_rateLaw9" value="0"/>
      <parameter id="_rateLaw10" value="0"/>
      <parameter id="_rateLaw11" value="0"/>
      <parameter id="_rateLaw12" value="0"/>
      <parameter id="_rateLaw13" value="0"/>
      <parameter id="_rateLaw14" value="0"/>
      <parameter id="_rateLaw15" value="0"/>
      <parameter id="_rateLaw16" value="0"/>
      <parameter id="_rateLaw17" value="0"/>
      <parameter id="_rateLaw18" value="0"/>
      <!-- Dependent variables -->
      <parameter id="konIB" constant="true"/>
      <parameter id="koffIB" constant="true"/>
      <parameter id="alphamIB" constant="true"/>
      <parameter id="alphamaxIB" constant="true"/>
      <parameter id="LIFIB" constant="true"/>
      <parameter id="CHIB" constant="true"/>
      <parameter id="PDIB" constant="true"/>
      <!-- Observables -->
      <parameter id="lif" constant="false"/>
      <parameter id="ch" constant="false"/>
      <parameter id="pd" constant="false"/>
      <parameter id="stat3" constant="false"/>
      <parameter id="gbx2" constant="false"/>
      <parameter id="klf4" constant="false"/>
      <parameter id="klf2" constant="false"/>
      <parameter id="sall4" constant="false"/>
      <parameter id="oct4" constant="false"/>
      <parameter id="sox2" constant="false"/>
      <parameter id="nanog" constant="false"/>
      <parameter id="esrrb" constant="false"/>
      <parameter id="tfcp2l1" constant="false"/>
      <parameter id="tcf3" constant="false"/>
      <parameter id="mekerk" constant="false"/>
    </listOfParameters>
    <listOfInitialAssignments>
      <!-- Dependent variables -->
      <initialAssignment symbol="konIB">
        <math xmlns="http://www.w3.org/1998/Math/MathML">
          <apply>
            <divide/>
            <ci> kon </ci>
            <ci> Omega </ci>
          </apply>
        </math>
      </initialAssignment>
      <initialAssignment symbol="koffIB">
        <math xmlns="http://www.w3.org/1998/Math/MathML">
          <ci> koff </ci>
        </math>
      </initialAssignment>
      <initialAssignment symbol="alphamIB">
        <math xmlns="http://www.w3.org/1998/Math/MathML">
          <apply>
            <times/>
            <ci> alpham </ci>
            <ci> Omega </ci>
          </apply>
        </math>
      </initialAssignment>
      <initialAssignment symbol="alphamaxIB">
        <math xmlns="http://www.w3.org/1998/Math/MathML">
          <apply>
            <times/>
            <ci> alphamax </ci>
            <ci> Omega </ci>
          </apply>
        </math>
      </initialAssignment>
      <initialAssignment symbol="LIFIB">
        <math xmlns="http://www.w3.org/1998/Math/MathML">
          <apply>
            <times/>
            <ci> LIF </ci>
            <ci> Omega </ci>
          </apply>
        </math>
      </initialAssignment>
      <initialAssignment symbol="CHIB">
        <math xmlns="http://www.w3.org/1998/Math/MathML">
          <apply>
            <times/>
            <ci> CH </ci>
            <ci> Omega </ci>
          </apply>
        </math>
      </initialAssignment>
      <initialAssignment symbol="PDIB">
        <math xmlns="http://www.w3.org/1998/Math/MathML">
          <apply>
            <times/>
            <ci> PD </ci>
            <ci> Omega </ci>
          </apply>
        </math>
      </initialAssignment>
    </listOfInitialAssignments>
    <listOfRules>
      <!-- Observables -->
      <assignmentRule variable="lif">
          <math xmlns="http://www.w3.org/1998/Math/MathML">
            <apply>
              <plus/>
              <cn> 0 </cn>
              <ci> S25 </ci>
            </apply>
          </math>
      </assignmentRule>
      <assignmentRule variable="ch">
          <math xmlns="http://www.w3.org/1998/Math/MathML">
            <apply>
              <plus/>
              <cn> 0 </cn>
              <ci> S26 </ci>
            </apply>
          </math>
      </assignmentRule>
      <assignmentRule variable="pd">
          <math xmlns="http://www.w3.org/1998/Math/MathML">
            <apply>
              <plus/>
              <cn> 0 </cn>
              <ci> S27 </ci>
            </apply>
          </math>
      </assignmentRule>
      <assignmentRule variable="stat3">
          <math xmlns="http://www.w3.org/1998/Math/MathML">
            <apply>
              <plus/>
              <cn> 0 </cn>
              <ci> S13 </ci>
            </apply>
          </math>
      </assignmentRule>
      <assignmentRule variable="gbx2">
          <math xmlns="http://www.w3.org/1998/Math/MathML">
            <apply>
              <plus/>
              <cn> 0 </cn>
              <ci> S14 </ci>
            </apply>
          </math>
      </assignmentRule>
      <assignmentRule variable="klf4">
          <math xmlns="http://www.w3.org/1998/Math/MathML">
            <apply>
              <plus/>
              <cn> 0 </cn>
              <ci> S15 </ci>
            </apply>
          </math>
      </assignmentRule>
      <assignmentRule variable="klf2">
          <math xmlns="http://www.w3.org/1998/Math/MathML">
            <apply>
              <plus/>
              <cn> 0 </cn>
              <ci> S16 </ci>
            </apply>
          </math>
      </assignmentRule>
      <assignmentRule variable="sall4">
          <math xmlns="http://www.w3.org/1998/Math/MathML">
            <apply>
              <plus/>
              <cn> 0 </cn>
              <ci> S17 </ci>
            </apply>
          </math>
      </assignmentRule>
      <assignmentRule variable="oct4">
          <math xmlns="http://www.w3.org/1998/Math/MathML">
            <apply>
              <plus/>
              <cn> 0 </cn>
              <ci> S18 </ci>
            </apply>
          </math>
      </assignmentRule>
      <assignmentRule variable="sox2">
          <math xmlns="http://www.w3.org/1998/Math/MathML">
            <apply>
              <plus/>
              <cn> 0 </cn>
              <ci> S19 </ci>
            </apply>
          </math>
      </assignmentRule>
      <assignmentRule variable="nanog">
          <math xmlns="http://www.w3.org/1998/Math/MathML">
            <apply>
              <plus/>
              <cn> 0 </cn>
              <ci> S20 </ci>
            </apply>
          </math>
      </assignmentRule>
      <assignmentRule variable="esrrb">
          <math xmlns="http://www.w3.org/1998/Math/MathML">
            <apply>
              <plus/>
              <cn> 0 </cn>
              <ci> S21 </ci>
            </apply>
          </math>
      </assignmentRule>
      <assignmentRule variable="tfcp2l1">
          <math xmlns="http://www.w3.org/1998/Math/MathML">
            <apply>
              <plus/>
              <cn> 0 </cn>
              <ci> S22 </ci>
            </apply>
          </math>
      </assignmentRule>
      <assignmentRule variable="tcf3">
          <math xmlns="http://www.w3.org/1998/Math/MathML">
            <apply>
              <plus/>
              <cn> 0 </cn>
              <ci> S23 </ci>
            </apply>
          </math>
      </assignmentRule>
      <assignmentRule variable="mekerk">
          <math xmlns="http://www.w3.org/1998/Math/MathML">
            <apply>
              <plus/>
              <cn> 0 </cn>
              <ci> S24 </ci>
            </apply>
          </math>
      </assignmentRule>
    </listOfRules>
    <listOfReactions>
      <reaction id="R1" reversible="false">
        <listOfProducts>
          <speciesReference species="S25"/>
        </listOfProducts>
        <kineticLaw>
          <math xmlns="http://www.w3.org/1998/Math/MathML">
            <apply>
              <times/>
              <ci> LIFIB </ci>
            </apply>
          </math>
        </kineticLaw>
      </reaction>
      <reaction id="R2" reversible="false">
        <listOfReactants>
          <speciesReference species="S25"/>
        </listOfReactants>
        <kineticLaw>
          <math xmlns="http://www.w3.org/1998/Math/MathML">
            <apply>
              <times/>
              <ci> gamma </ci>
              <ci> S25 </ci>
            </apply>
          </math>
        </kineticLaw>
      </reaction>
      <reaction id="R3" reversible="false">
        <listOfProducts>
          <speciesReference species="S26"/>
        </listOfProducts>
        <kineticLaw>
          <math xmlns="http://www.w3.org/1998/Math/MathML">
            <apply>
              <times/>
              <ci> CHIB </ci>
            </apply>
          </math>
        </kineticLaw>
      </reaction>
      <reaction id="R4" reversible="false">
        <listOfReactants>
          <speciesReference species="S26"/>
        </listOfReactants>
        <kineticLaw>
          <math xmlns="http://www.w3.org/1998/Math/MathML">
            <apply>
              <times/>
              <ci> gamma </ci>
              <ci> S26 </ci>
            </apply>
          </math>
        </kineticLaw>
      </reaction>
      <reaction id="R5" reversible="false">
        <listOfProducts>
          <speciesReference species="S27"/>
        </listOfProducts>
        <kineticLaw>
          <math xmlns="http://www.w3.org/1998/Math/MathML">
            <apply>
              <times/>
              <ci> PDIB </ci>
            </apply>
          </math>
        </kineticLaw>
      </reaction>
      <reaction id="R6" reversible="false">
        <listOfReactants>
          <speciesReference species="S27"/>
        </listOfReactants>
        <kineticLaw>
          <math xmlns="http://www.w3.org/1998/Math/MathML">
            <apply>
              <times/>
              <ci> gamma </ci>
              <ci> S27 </ci>
            </apply>
          </math>
        </kineticLaw>
      </reaction>
      <reaction id="R7" reversible="false">
        <listOfReactants>
          <speciesReference species="S1"/>
          <speciesReference species="S25"/>
        </listOfReactants>
        <listOfProducts>
          <speciesReference species="S28"/>
        </listOfProducts>
        <kineticLaw>
          <math xmlns="http://www.w3.org/1998/Math/MathML">
            <apply>
              <times/>
              <cn> 2 </cn>
              <ci> konIB </ci>
              <ci> S1 </ci>
              <ci> S25 </ci>
            </apply>
          </math>
        </kineticLaw>
      </reaction>
      <reaction id="R8" reversible="false">
        <listOfReactants>
          <speciesReference species="S11"/>
          <speciesReference species="S26"/>
        </listOfReactants>
        <listOfProducts>
          <speciesReference species="S29"/>
        </listOfProducts>
        <kineticLaw>
          <math xmlns="http://www.w3.org/1998/Math/MathML">
            <apply>
              <times/>
              <cn> 2 </cn>
              <ci> konIB </ci>
              <ci> S11 </ci>
              <ci> S26 </ci>
            </apply>
          </math>
        </kineticLaw>
      </reaction>
      <reaction id="R9" reversible="false">
        <listOfReactants>
          <speciesReference species="S12"/>
          <speciesReference species="S27"/>
        </listOfReactants>
        <listOfProducts>
          <speciesReference species="S30"/>
        </listOfProducts>
        <kineticLaw>
          <math xmlns="http://www.w3.org/1998/Math/MathML">
            <apply>
              <times/>
              <cn> 2 </cn>
              <ci> konIB </ci>
              <ci> S12 </ci>
              <ci> S27 </ci>
            </apply>
          </math>
        </kineticLaw>
      </reaction>
      <reaction id="R10" reversible="false">
        <listOfReactants>
          <speciesReference species="S2"/>
          <speciesReference species="S13"/>
        </listOfReactants>
        <listOfProducts>
          <speciesReference species="S31"/>
        </listOfProducts>
        <kineticLaw>
          <math xmlns="http://www.w3.org/1998/Math/MathML">
            <apply>
              <times/>
              <cn> 2 </cn>
              <ci> konIB </ci>
              <ci> S2 </ci>
              <ci> S13 </ci>
            </apply>
          </math>
        </kineticLaw>
      </reaction>
      <reaction id="R11" reversible="false">
        <listOfReactants>
          <speciesReference species="S3"/>
          <speciesReference species="S13"/>
        </listOfReactants>
        <listOfProducts>
          <speciesReference species="S32"/>
        </listOfProducts>
        <kineticLaw>
          <math xmlns="http://www.w3.org/1998/Math/MathML">
            <apply>
              <times/>
              <cn> 2 </cn>
              <ci> konIB </ci>
              <ci> S3 </ci>
              <ci> S13 </ci>
            </apply>
          </math>
        </kineticLaw>
      </reaction>
      <reaction id="R12" reversible="false">
        <listOfReactants>
          <speciesReference species="S10"/>
          <speciesReference species="S13"/>
        </listOfReactants>
        <listOfProducts>
          <speciesReference species="S33"/>
        </listOfProducts>
        <kineticLaw>
          <math xmlns="http://www.w3.org/1998/Math/MathML">
            <apply>
              <times/>
              <cn> 2 </cn>
              <ci> konIB </ci>
              <ci> S10 </ci>
              <ci> S13 </ci>
            </apply>
          </math>
        </kineticLaw>
      </reaction>
      <reaction id="R13" reversible="false">
        <listOfReactants>
          <speciesReference species="S3"/>
          <speciesReference species="S14"/>
        </listOfReactants>
        <listOfProducts>
          <speciesReference species="S34"/>
        </listOfProducts>
        <kineticLaw>
          <math xmlns="http://www.w3.org/1998/Math/MathML">
            <apply>
              <times/>
              <cn> 2 </cn>
              <ci> konIB </ci>
              <ci> S3 </ci>
              <ci> S14 </ci>
            </apply>
          </math>
        </kineticLaw>
      </reaction>
      <reaction id="R14" reversible="false">
        <listOfReactants>
          <speciesReference species="S4"/>
          <speciesReference species="S15"/>
        </listOfReactants>
        <listOfProducts>
          <speciesReference species="S35"/>
        </listOfProducts>
        <kineticLaw>
          <math xmlns="http://www.w3.org/1998/Math/MathML">
            <apply>
              <times/>
              <cn> 2 </cn>
              <ci> konIB </ci>
              <ci> S4 </ci>
              <ci> S15 </ci>
            </apply>
          </math>
        </kineticLaw>
      </reaction>
      <reaction id="R15" reversible="false">
        <listOfReactants>
          <speciesReference species="S5"/>
          <speciesReference species="S22"/>
        </listOfReactants>
        <listOfProducts>
          <speciesReference species="S36"/>
        </listOfProducts>
        <kineticLaw>
          <math xmlns="http://www.w3.org/1998/Math/MathML">
            <apply>
              <times/>
              <cn> 2 </cn>
              <ci> konIB </ci>
              <ci> S5 </ci>
              <ci> S22 </ci>
            </apply>
          </math>
        </kineticLaw>
      </reaction>
      <reaction id="R16" reversible="false">
        <listOfReactants>
          <speciesReference species="S4"/>
          <speciesReference species="S17"/>
        </listOfReactants>
        <listOfProducts>
          <speciesReference species="S37"/>
        </listOfProducts>
        <kineticLaw>
          <math xmlns="http://www.w3.org/1998/Math/MathML">
            <apply>
              <times/>
              <cn> 2 </cn>
              <ci> konIB </ci>
              <ci> S4 </ci>
              <ci> S17 </ci>
            </apply>
          </math>
        </kineticLaw>
      </reaction>
      <reaction id="R17" reversible="false">
        <listOfReactants>
          <speciesReference species="S6"/>
          <speciesReference species="S16"/>
        </listOfReactants>
        <listOfProducts>
          <speciesReference species="S38"/>
        </listOfProducts>
        <kineticLaw>
          <math xmlns="http://www.w3.org/1998/Math/MathML">
            <apply>
              <times/>
              <cn> 2 </cn>
              <ci> konIB </ci>
              <ci> S6 </ci>
              <ci> S16 </ci>
            </apply>
          </math>
        </kineticLaw>
      </reaction>
      <reaction id="R18" reversible="false">
        <listOfReactants>
          <speciesReference species="S10"/>
          <speciesReference species="S15"/>
        </listOfReactants>
        <listOfProducts>
          <speciesReference species="S39"/>
        </listOfProducts>
        <kineticLaw>
          <math xmlns="http://www.w3.org/1998/Math/MathML">
            <apply>
              <times/>
              <cn> 2 </cn>
              <ci> konIB </ci>
              <ci> S10 </ci>
              <ci> S15 </ci>
            </apply>
          </math>
        </kineticLaw>
      </reaction>
      <reaction id="R19" reversible="false">
        <listOfReactants>
          <speciesReference species="S8"/>
          <speciesReference species="S16"/>
        </listOfReactants>
        <listOfProducts>
          <speciesReference species="S40"/>
        </listOfProducts>
        <kineticLaw>
          <math xmlns="http://www.w3.org/1998/Math/MathML">
            <apply>
              <times/>
              <cn> 2 </cn>
              <ci> konIB </ci>
              <ci> S8 </ci>
              <ci> S16 </ci>
            </apply>
          </math>
        </kineticLaw>
      </reaction>
      <reaction id="R20" reversible="false">
        <listOfReactants>
          <speciesReference species="S7"/>
          <speciesReference species="S17"/>
        </listOfReactants>
        <listOfProducts>
          <speciesReference species="S41"/>
        </listOfProducts>
        <kineticLaw>
          <math xmlns="http://www.w3.org/1998/Math/MathML">
            <apply>
              <times/>
              <cn> 2 </cn>
              <ci> konIB </ci>
              <ci> S7 </ci>
              <ci> S17 </ci>
            </apply>
          </math>
        </kineticLaw>
      </reaction>
      <reaction id="R21" reversible="false">
        <listOfReactants>
          <speciesReference species="S6"/>
          <speciesReference species="S19"/>
        </listOfReactants>
        <listOfProducts>
          <speciesReference species="S42"/>
        </listOfProducts>
        <kineticLaw>
          <math xmlns="http://www.w3.org/1998/Math/MathML">
            <apply>
              <times/>
              <cn> 2 </cn>
              <ci> konIB </ci>
              <ci> S6 </ci>
              <ci> S19 </ci>
            </apply>
          </math>
        </kineticLaw>
      </reaction>
      <reaction id="R22" reversible="false">
        <listOfReactants>
          <speciesReference species="S8"/>
          <speciesReference species="S18"/>
        </listOfReactants>
        <listOfProducts>
          <speciesReference species="S43"/>
        </listOfProducts>
        <kineticLaw>
          <math xmlns="http://www.w3.org/1998/Math/MathML">
            <apply>
              <times/>
              <cn> 2 </cn>
              <ci> konIB </ci>
              <ci> S8 </ci>
              <ci> S18 </ci>
            </apply>
          </math>
        </kineticLaw>
      </reaction>
      <reaction id="R23" reversible="false">
        <listOfReactants>
          <speciesReference species="S9"/>
          <speciesReference species="S20"/>
        </listOfReactants>
        <listOfProducts>
          <speciesReference species="S44"/>
        </listOfProducts>
        <kineticLaw>
          <math xmlns="http://www.w3.org/1998/Math/MathML">
            <apply>
              <times/>
              <cn> 2 </cn>
              <ci> konIB </ci>
              <ci> S9 </ci>
              <ci> S20 </ci>
            </apply>
          </math>
        </kineticLaw>
      </reaction>
      <reaction id="R24" reversible="false">
        <listOfReactants>
          <speciesReference species="S7"/>
          <speciesReference species="S20"/>
        </listOfReactants>
        <listOfProducts>
          <speciesReference species="S45"/>
        </listOfProducts>
        <kineticLaw>
          <math xmlns="http://www.w3.org/1998/Math/MathML">
            <apply>
              <times/>
              <cn> 2 </cn>
              <ci> konIB </ci>
              <ci> S7 </ci>
              <ci> S20 </ci>
            </apply>
          </math>
        </kineticLaw>
      </reaction>
      <reaction id="R25" reversible="false">
        <listOfReactants>
          <speciesReference species="S10"/>
          <speciesReference species="S21"/>
        </listOfReactants>
        <listOfProducts>
          <speciesReference species="S33"/>
        </listOfProducts>
        <kineticLaw>
          <math xmlns="http://www.w3.org/1998/Math/MathML">
            <apply>
              <times/>
              <cn> 2 </cn>
              <ci> konIB </ci>
              <ci> S10 </ci>
              <ci> S21 </ci>
            </apply>
          </math>
        </kineticLaw>
      </reaction>
      <reaction id="R26" reversible="false">
        <listOfReactants>
          <speciesReference species="S9"/>
          <speciesReference species="S22"/>
        </listOfReactants>
        <listOfProducts>
          <speciesReference species="S46"/>
        </listOfProducts>
        <kineticLaw>
          <math xmlns="http://www.w3.org/1998/Math/MathML">
            <apply>
              <times/>
              <cn> 2 </cn>
              <ci> konIB </ci>
              <ci> S9 </ci>
              <ci> S22 </ci>
            </apply>
          </math>
        </kineticLaw>
      </reaction>
      <reaction id="R27" reversible="false">
        <listOfReactants>
          <speciesReference species="S11"/>
          <speciesReference species="S24"/>
        </listOfReactants>
        <listOfProducts>
          <speciesReference species="S47"/>
        </listOfProducts>
        <kineticLaw>
          <math xmlns="http://www.w3.org/1998/Math/MathML">
            <apply>
              <times/>
              <cn> 2 </cn>
              <ci> konIB </ci>
              <ci> S11 </ci>
              <ci> S24 </ci>
            </apply>
          </math>
        </kineticLaw>
      </reaction>
      <reaction id="R28" reversible="false">
        <listOfReactants>
          <speciesReference species="S8"/>
          <speciesReference species="S24"/>
        </listOfReactants>
        <listOfProducts>
          <speciesReference species="S48"/>
        </listOfProducts>
        <kineticLaw>
          <math xmlns="http://www.w3.org/1998/Math/MathML">
            <apply>
              <times/>
              <cn> 2 </cn>
              <ci> konIB </ci>
              <ci> S8 </ci>
              <ci> S24 </ci>
            </apply>
          </math>
        </kineticLaw>
      </reaction>
      <reaction id="R29" reversible="false">
        <listOfReactants>
          <speciesReference species="S10"/>
          <speciesReference species="S23"/>
        </listOfReactants>
        <listOfProducts>
          <speciesReference species="S49"/>
        </listOfProducts>
        <kineticLaw>
          <math xmlns="http://www.w3.org/1998/Math/MathML">
            <apply>
              <times/>
              <cn> 2 </cn>
              <ci> konIB </ci>
              <ci> S10 </ci>
              <ci> S23 </ci>
            </apply>
          </math>
        </kineticLaw>
      </reaction>
      <reaction id="R30" reversible="false">
        <listOfReactants>
          <speciesReference species="S9"/>
          <speciesReference species="S23"/>
        </listOfReactants>
        <listOfProducts>
          <speciesReference species="S50"/>
        </listOfProducts>
        <kineticLaw>
          <math xmlns="http://www.w3.org/1998/Math/MathML">
            <apply>
              <times/>
              <cn> 2 </cn>
              <ci> konIB </ci>
              <ci> S9 </ci>
              <ci> S23 </ci>
            </apply>
          </math>
        </kineticLaw>
      </reaction>
      <reaction id="R31" reversible="false">
        <listOfReactants>
          <speciesReference species="S6"/>
          <speciesReference species="S21"/>
        </listOfReactants>
        <listOfProducts>
          <speciesReference species="S51"/>
        </listOfProducts>
        <kineticLaw>
          <math xmlns="http://www.w3.org/1998/Math/MathML">
            <apply>
              <times/>
              <cn> 2 </cn>
              <ci> konIB </ci>
              <ci> S6 </ci>
              <ci> S21 </ci>
            </apply>
          </math>
        </kineticLaw>
      </reaction>
      <reaction id="R32" reversible="false">
        <listOfReactants>
          <speciesReference species="S10"/>
          <speciesReference species="S18"/>
        </listOfReactants>
        <listOfProducts>
          <speciesReference species="S52"/>
        </listOfProducts>
        <kineticLaw>
          <math xmlns="http://www.w3.org/1998/Math/MathML">
            <apply>
              <times/>
              <cn> 2 </cn>
              <ci> konIB </ci>
              <ci> S10 </ci>
              <ci> S18 </ci>
            </apply>
          </math>
        </kineticLaw>
      </reaction>
      <reaction id="R33" reversible="false">
        <listOfReactants>
          <speciesReference species="S1"/>
        </listOfReactants>
        <listOfProducts>
          <speciesReference species="S1"/>
          <speciesReference species="S13"/>
        </listOfProducts>
        <kineticLaw>
          <math xmlns="http://www.w3.org/1998/Math/MathML">
            <apply>
              <times/>
              <ci> _rateLaw2 </ci>
              <ci> S1 </ci>
            </apply>
          </math>
        </kineticLaw>
      </reaction>
      <reaction id="R34" reversible="false">
        <listOfReactants>
          <speciesReference species="S2"/>
        </listOfReactants>
        <listOfProducts>
          <speciesReference species="S2"/>
          <speciesReference species="S14"/>
        </listOfProducts>
        <kineticLaw>
          <math xmlns="http://www.w3.org/1998/Math/MathML">
            <apply>
              <times/>
              <ci> _rateLaw4 </ci>
              <ci> S2 </ci>
            </apply>
          </math>
        </kineticLaw>
      </reaction>
      <reaction id="R35" reversible="false">
        <listOfReactants>
          <speciesReference species="S3"/>
        </listOfReactants>
        <listOfProducts>
          <speciesReference species="S3"/>
          <speciesReference species="S15"/>
        </listOfProducts>
        <kineticLaw>
          <math xmlns="http://www.w3.org/1998/Math/MathML">
            <apply>
              <times/>
              <ci> _rateLaw6 </ci>
              <ci> S3 </ci>
            </apply>
          </math>
        </kineticLaw>
      </reaction>
      <reaction id="R36" reversible="false">
        <listOfReactants>
          <speciesReference species="S4"/>
        </listOfReactants>
        <listOfProducts>
          <speciesReference species="S4"/>
          <speciesReference species="S16"/>
        </listOfProducts>
        <kineticLaw>
          <math xmlns="http://www.w3.org/1998/Math/MathML">
            <apply>
              <times/>
              <ci> _rateLaw8 </ci>
              <ci> S4 </ci>
            </apply>
          </math>
        </kineticLaw>
      </reaction>
      <reaction id="R37" reversible="false">
        <listOfReactants>
          <speciesReference species="S5"/>
        </listOfReactants>
        <listOfProducts>
          <speciesReference species="S5"/>
          <speciesReference species="S17"/>
        </listOfProducts>
        <kineticLaw>
          <math xmlns="http://www.w3.org/1998/Math/MathML">
            <apply>
              <times/>
              <ci> _rateLaw10 </ci>
              <ci> S5 </ci>
            </apply>
          </math>
        </kineticLaw>
      </reaction>
      <reaction id="R38" reversible="false">
        <listOfReactants>
          <speciesReference species="S7"/>
        </listOfReactants>
        <listOfProducts>
          <speciesReference species="S7"/>
          <speciesReference species="S19"/>
        </listOfProducts>
        <kineticLaw>
          <math xmlns="http://www.w3.org/1998/Math/MathML">
            <apply>
              <times/>
              <ci> _rateLaw12 </ci>
              <ci> S7 </ci>
            </apply>
          </math>
        </kineticLaw>
      </reaction>
      <reaction id="R39" reversible="false">
        <listOfReactants>
          <speciesReference species="S11"/>
        </listOfReactants>
        <listOfProducts>
          <speciesReference species="S11"/>
          <speciesReference species="S23"/>
        </listOfProducts>
        <kineticLaw>
          <math xmlns="http://www.w3.org/1998/Math/MathML">
            <apply>
              <times/>
              <ci> alphamaxIB </ci>
              <ci> S11 </ci>
            </apply>
          </math>
        </kineticLaw>
      </reaction>
      <reaction id="R40" reversible="false">
        <listOfReactants>
          <speciesReference species="S12"/>
        </listOfReactants>
        <listOfProducts>
          <speciesReference species="S12"/>
          <speciesReference species="S24"/>
        </listOfProducts>
        <kineticLaw>
          <math xmlns="http://www.w3.org/1998/Math/MathML">
            <apply>
              <times/>
              <ci> alphamaxIB </ci>
              <ci> S12 </ci>
            </apply>
          </math>
        </kineticLaw>
      </reaction>
      <reaction id="R41" reversible="false">
        <listOfReactants>
          <speciesReference species="S6"/>
        </listOfReactants>
        <listOfProducts>
          <speciesReference species="S6"/>
          <speciesReference species="S18"/>
        </listOfProducts>
        <kineticLaw>
          <math xmlns="http://www.w3.org/1998/Math/MathML">
            <apply>
              <times/>
              <ci> alphamIB </ci>
              <ci> S6 </ci>
            </apply>
          </math>
        </kineticLaw>
      </reaction>
      <reaction id="R42" reversible="false">
        <listOfReactants>
          <speciesReference species="S10"/>
        </listOfReactants>
        <listOfProducts>
          <speciesReference species="S10"/>
          <speciesReference species="S22"/>
        </listOfProducts>
        <kineticLaw>
          <math xmlns="http://www.w3.org/1998/Math/MathML">
            <apply>
              <times/>
              <ci> alphamIB </ci>
              <ci> S10 </ci>
            </apply>
          </math>
        </kineticLaw>
      </reaction>
      <reaction id="R43" reversible="false">
        <listOfReactants>
          <speciesReference species="S9"/>
        </listOfReactants>
        <listOfProducts>
          <speciesReference species="S9"/>
          <speciesReference species="S21"/>
        </listOfProducts>
        <kineticLaw>
          <math xmlns="http://www.w3.org/1998/Math/MathML">
            <apply>
              <times/>
              <ci> alphamIB </ci>
              <ci> S9 </ci>
            </apply>
          </math>
        </kineticLaw>
      </reaction>
      <reaction id="R44" reversible="false">
        <listOfReactants>
          <speciesReference species="S8"/>
        </listOfReactants>
        <listOfProducts>
          <speciesReference species="S8"/>
          <speciesReference species="S20"/>
        </listOfProducts>
        <kineticLaw>
          <math xmlns="http://www.w3.org/1998/Math/MathML">
            <apply>
              <times/>
              <ci> alphamIB </ci>
              <ci> S8 </ci>
            </apply>
          </math>
        </kineticLaw>
      </reaction>
      <reaction id="R45" reversible="false">
        <listOfReactants>
          <speciesReference species="S13"/>
        </listOfReactants>
        <kineticLaw>
          <math xmlns="http://www.w3.org/1998/Math/MathML">
            <apply>
              <times/>
              <ci> gamma </ci>
              <ci> S13 </ci>
            </apply>
          </math>
        </kineticLaw>
      </reaction>
      <reaction id="R46" reversible="false">
        <listOfReactants>
          <speciesReference species="S14"/>
        </listOfReactants>
        <kineticLaw>
          <math xmlns="http://www.w3.org/1998/Math/MathML">
            <apply>
              <times/>
              <ci> gamma </ci>
              <ci> S14 </ci>
            </apply>
          </math>
        </kineticLaw>
      </reaction>
      <reaction id="R47" reversible="false">
        <listOfReactants>
          <speciesReference species="S15"/>
        </listOfReactants>
        <kineticLaw>
          <math xmlns="http://www.w3.org/1998/Math/MathML">
            <apply>
              <times/>
              <ci> gamma </ci>
              <ci> S15 </ci>
            </apply>
          </math>
        </kineticLaw>
      </reaction>
      <reaction id="R48" reversible="false">
        <listOfReactants>
          <speciesReference species="S16"/>
        </listOfReactants>
        <kineticLaw>
          <math xmlns="http://www.w3.org/1998/Math/MathML">
            <apply>
              <times/>
              <ci> gamma </ci>
              <ci> S16 </ci>
            </apply>
          </math>
        </kineticLaw>
      </reaction>
      <reaction id="R49" reversible="false">
        <listOfReactants>
          <speciesReference species="S17"/>
        </listOfReactants>
        <kineticLaw>
          <math xmlns="http://www.w3.org/1998/Math/MathML">
            <apply>
              <times/>
              <ci> gamma </ci>
              <ci> S17 </ci>
            </apply>
          </math>
        </kineticLaw>
      </reaction>
      <reaction id="R50" reversible="false">
        <listOfReactants>
          <speciesReference species="S18"/>
        </listOfReactants>
        <kineticLaw>
          <math xmlns="http://www.w3.org/1998/Math/MathML">
            <apply>
              <times/>
              <ci> gamma </ci>
              <ci> S18 </ci>
            </apply>
          </math>
        </kineticLaw>
      </reaction>
      <reaction id="R51" reversible="false">
        <listOfReactants>
          <speciesReference species="S19"/>
        </listOfReactants>
        <kineticLaw>
          <math xmlns="http://www.w3.org/1998/Math/MathML">
            <apply>
              <times/>
              <ci> gamma </ci>
              <ci> S19 </ci>
            </apply>
          </math>
        </kineticLaw>
      </reaction>
      <reaction id="R52" reversible="false">
        <listOfReactants>
          <speciesReference species="S20"/>
        </listOfReactants>
        <kineticLaw>
          <math xmlns="http://www.w3.org/1998/Math/MathML">
            <apply>
              <times/>
              <ci> gamma </ci>
              <ci> S20 </ci>
            </apply>
          </math>
        </kineticLaw>
      </reaction>
      <reaction id="R53" reversible="false">
        <listOfReactants>
          <speciesReference species="S21"/>
        </listOfReactants>
        <kineticLaw>
          <math xmlns="http://www.w3.org/1998/Math/MathML">
            <apply>
              <times/>
              <ci> gamma </ci>
              <ci> S21 </ci>
            </apply>
          </math>
        </kineticLaw>
      </reaction>
      <reaction id="R54" reversible="false">
        <listOfReactants>
          <speciesReference species="S22"/>
        </listOfReactants>
        <kineticLaw>
          <math xmlns="http://www.w3.org/1998/Math/MathML">
            <apply>
              <times/>
              <ci> gamma </ci>
              <ci> S22 </ci>
            </apply>
          </math>
        </kineticLaw>
      </reaction>
      <reaction id="R55" reversible="false">
        <listOfReactants>
          <speciesReference species="S23"/>
        </listOfReactants>
        <kineticLaw>
          <math xmlns="http://www.w3.org/1998/Math/MathML">
            <apply>
              <times/>
              <ci> gamma </ci>
              <ci> S23 </ci>
            </apply>
          </math>
        </kineticLaw>
      </reaction>
      <reaction id="R56" reversible="false">
        <listOfReactants>
          <speciesReference species="S24"/>
        </listOfReactants>
        <kineticLaw>
          <math xmlns="http://www.w3.org/1998/Math/MathML">
            <apply>
              <times/>
              <ci> gamma </ci>
              <ci> S24 </ci>
            </apply>
          </math>
        </kineticLaw>
      </reaction>
      <reaction id="R57" reversible="false">
        <listOfReactants>
          <speciesReference species="S28"/>
        </listOfReactants>
        <listOfProducts>
          <speciesReference species="S1"/>
          <speciesReference species="S25"/>
        </listOfProducts>
        <kineticLaw>
          <math xmlns="http://www.w3.org/1998/Math/MathML">
            <apply>
              <times/>
              <ci> koffIB </ci>
              <ci> S28 </ci>
            </apply>
          </math>
        </kineticLaw>
      </reaction>
      <reaction id="R58" reversible="false">
        <listOfReactants>
          <speciesReference species="S25"/>
          <speciesReference species="S28"/>
        </listOfReactants>
        <listOfProducts>
          <speciesReference species="S53"/>
        </listOfProducts>
        <kineticLaw>
          <math xmlns="http://www.w3.org/1998/Math/MathML">
            <apply>
              <times/>
              <ci> konIB </ci>
              <ci> S25 </ci>
              <ci> S28 </ci>
            </apply>
          </math>
        </kineticLaw>
      </reaction>
      <reaction id="R59" reversible="false">
        <listOfReactants>
          <speciesReference species="S29"/>
        </listOfReactants>
        <listOfProducts>
          <speciesReference species="S11"/>
          <speciesReference species="S26"/>
        </listOfProducts>
        <kineticLaw>
          <math xmlns="http://www.w3.org/1998/Math/MathML">
            <apply>
              <times/>
              <ci> koffIB </ci>
              <ci> S29 </ci>
            </apply>
          </math>
        </kineticLaw>
      </reaction>
      <reaction id="R60" reversible="false">
        <listOfReactants>
          <speciesReference species="S26"/>
          <speciesReference species="S29"/>
        </listOfReactants>
        <listOfProducts>
          <speciesReference species="S54"/>
        </listOfProducts>
        <kineticLaw>
          <math xmlns="http://www.w3.org/1998/Math/MathML">
            <apply>
              <times/>
              <ci> konIB </ci>
              <ci> S26 </ci>
              <ci> S29 </ci>
            </apply>
          </math>
        </kineticLaw>
      </reaction>
      <reaction id="R61" reversible="false">
        <listOfReactants>
          <speciesReference species="S26"/>
          <speciesReference species="S47"/>
        </listOfReactants>
        <listOfProducts>
          <speciesReference species="S55"/>
        </listOfProducts>
        <kineticLaw>
          <math xmlns="http://www.w3.org/1998/Math/MathML">
            <apply>
              <times/>
              <ci> konIB </ci>
              <ci> S26 </ci>
              <ci> S47 </ci>
            </apply>
          </math>
        </kineticLaw>
      </reaction>
      <reaction id="R62" reversible="false">
        <listOfReactants>
          <speciesReference species="S30"/>
        </listOfReactants>
        <listOfProducts>
          <speciesReference species="S12"/>
          <speciesReference species="S27"/>
        </listOfProducts>
        <kineticLaw>
          <math xmlns="http://www.w3.org/1998/Math/MathML">
            <apply>
              <times/>
              <ci> koffIB </ci>
              <ci> S30 </ci>
            </apply>
          </math>
        </kineticLaw>
      </reaction>
      <reaction id="R63" reversible="false">
        <listOfReactants>
          <speciesReference species="S27"/>
          <speciesReference species="S30"/>
        </listOfReactants>
        <listOfProducts>
          <speciesReference species="S56"/>
        </listOfProducts>
        <kineticLaw>
          <math xmlns="http://www.w3.org/1998/Math/MathML">
            <apply>
              <times/>
              <ci> konIB </ci>
              <ci> S27 </ci>
              <ci> S30 </ci>
            </apply>
          </math>
        </kineticLaw>
      </reaction>
      <reaction id="R64" reversible="false">
        <listOfReactants>
          <speciesReference species="S31"/>
        </listOfReactants>
        <listOfProducts>
          <speciesReference species="S2"/>
          <speciesReference species="S13"/>
        </listOfProducts>
        <kineticLaw>
          <math xmlns="http://www.w3.org/1998/Math/MathML">
            <apply>
              <times/>
              <ci> koffIB </ci>
              <ci> S31 </ci>
            </apply>
          </math>
        </kineticLaw>
      </reaction>
      <reaction id="R65" reversible="false">
        <listOfReactants>
          <speciesReference species="S13"/>
          <speciesReference species="S31"/>
        </listOfReactants>
        <listOfProducts>
          <speciesReference species="S57"/>
        </listOfProducts>
        <kineticLaw>
          <math xmlns="http://www.w3.org/1998/Math/MathML">
            <apply>
              <times/>
              <ci> konIB </ci>
              <ci> S13 </ci>
              <ci> S31 </ci>
            </apply>
          </math>
        </kineticLaw>
      </reaction>
      <reaction id="R66" reversible="false">
        <listOfReactants>
          <speciesReference species="S32"/>
        </listOfReactants>
        <listOfProducts>
          <speciesReference species="S3"/>
          <speciesReference species="S13"/>
        </listOfProducts>
        <kineticLaw>
          <math xmlns="http://www.w3.org/1998/Math/MathML">
            <apply>
              <times/>
              <ci> koffIB </ci>
              <ci> S32 </ci>
            </apply>
          </math>
        </kineticLaw>
      </reaction>
      <reaction id="R67" reversible="false">
        <listOfReactants>
          <speciesReference species="S13"/>
          <speciesReference species="S32"/>
        </listOfReactants>
        <listOfProducts>
          <speciesReference species="S58"/>
        </listOfProducts>
        <kineticLaw>
          <math xmlns="http://www.w3.org/1998/Math/MathML">
            <apply>
              <times/>
              <ci> konIB </ci>
              <ci> S13 </ci>
              <ci> S32 </ci>
            </apply>
          </math>
        </kineticLaw>
      </reaction>
      <reaction id="R68" reversible="false">
        <listOfReactants>
          <speciesReference species="S13"/>
          <speciesReference species="S34"/>
        </listOfReactants>
        <listOfProducts>
          <speciesReference species="S59"/>
        </listOfProducts>
        <kineticLaw>
          <math xmlns="http://www.w3.org/1998/Math/MathML">
            <apply>
              <times/>
              <ci> konIB </ci>
              <ci> S13 </ci>
              <ci> S34 </ci>
            </apply>
          </math>
        </kineticLaw>
      </reaction>
      <reaction id="R69" reversible="false">
        <listOfReactants>
          <speciesReference species="S13"/>
          <speciesReference species="S49"/>
        </listOfReactants>
        <listOfProducts>
          <speciesReference species="S60"/>
        </listOfProducts>
        <kineticLaw>
          <math xmlns="http://www.w3.org/1998/Math/MathML">
            <apply>
              <times/>
              <ci> konIB </ci>
              <ci> S13 </ci>
              <ci> S49 </ci>
            </apply>
          </math>
        </kineticLaw>
      </reaction>
      <reaction id="R70" reversible="false">
        <listOfReactants>
          <speciesReference species="S13"/>
          <speciesReference species="S52"/>
        </listOfReactants>
        <listOfProducts>
          <speciesReference species="S61"/>
        </listOfProducts>
        <kineticLaw>
          <math xmlns="http://www.w3.org/1998/Math/MathML">
            <apply>
              <times/>
              <ci> konIB </ci>
              <ci> S13 </ci>
              <ci> S52 </ci>
            </apply>
          </math>
        </kineticLaw>
      </reaction>
      <reaction id="R71" reversible="false">
        <listOfReactants>
          <speciesReference species="S33"/>
        </listOfReactants>
        <listOfProducts>
          <speciesReference species="S10"/>
          <speciesReference species="S13"/>
        </listOfProducts>
        <kineticLaw>
          <math xmlns="http://www.w3.org/1998/Math/MathML">
            <apply>
              <times/>
              <ci> koffIB </ci>
              <ci> S33 </ci>
            </apply>
          </math>
        </kineticLaw>
      </reaction>
      <reaction id="R72" reversible="false">
        <listOfReactants>
          <speciesReference species="S13"/>
          <speciesReference species="S33"/>
        </listOfReactants>
        <listOfProducts>
          <speciesReference species="S62"/>
        </listOfProducts>
        <kineticLaw>
          <math xmlns="http://www.w3.org/1998/Math/MathML">
            <apply>
              <times/>
              <ci> konIB </ci>
              <ci> S13 </ci>
              <ci> S33 </ci>
            </apply>
          </math>
        </kineticLaw>
      </reaction>
      <reaction id="R73" reversible="false">
        <listOfReactants>
          <speciesReference species="S13"/>
          <speciesReference species="S39"/>
        </listOfReactants>
        <listOfProducts>
          <speciesReference species="S63"/>
        </listOfProducts>
        <kineticLaw>
          <math xmlns="http://www.w3.org/1998/Math/MathML">
            <apply>
              <times/>
              <ci> konIB </ci>
              <ci> S13 </ci>
              <ci> S39 </ci>
            </apply>
          </math>
        </kineticLaw>
      </reaction>
      <reaction id="R74" reversible="false">
        <listOfReactants>
          <speciesReference species="S34"/>
        </listOfReactants>
        <listOfProducts>
          <speciesReference species="S3"/>
          <speciesReference species="S14"/>
        </listOfProducts>
        <kineticLaw>
          <math xmlns="http://www.w3.org/1998/Math/MathML">
            <apply>
              <times/>
              <ci> koffIB </ci>
              <ci> S34 </ci>
            </apply>
          </math>
        </kineticLaw>
      </reaction>
      <reaction id="R75" reversible="false">
        <listOfReactants>
          <speciesReference species="S14"/>
          <speciesReference species="S32"/>
        </listOfReactants>
        <listOfProducts>
          <speciesReference species="S59"/>
        </listOfProducts>
        <kineticLaw>
          <math xmlns="http://www.w3.org/1998/Math/MathML">
            <apply>
              <times/>
              <ci> konIB </ci>
              <ci> S14 </ci>
              <ci> S32 </ci>
            </apply>
          </math>
        </kineticLaw>
      </reaction>
      <reaction id="R76" reversible="false">
        <listOfReactants>
          <speciesReference species="S14"/>
          <speciesReference species="S34"/>
        </listOfReactants>
        <listOfProducts>
          <speciesReference species="S64"/>
        </listOfProducts>
        <kineticLaw>
          <math xmlns="http://www.w3.org/1998/Math/MathML">
            <apply>
              <times/>
              <ci> konIB </ci>
              <ci> S14 </ci>
              <ci> S34 </ci>
            </apply>
          </math>
        </kineticLaw>
      </reaction>
      <reaction id="R77" reversible="false">
        <listOfReactants>
          <speciesReference species="S35"/>
        </listOfReactants>
        <listOfProducts>
          <speciesReference species="S4"/>
          <speciesReference species="S15"/>
        </listOfProducts>
        <kineticLaw>
          <math xmlns="http://www.w3.org/1998/Math/MathML">
            <apply>
              <times/>
              <ci> koffIB </ci>
              <ci> S35 </ci>
            </apply>
          </math>
        </kineticLaw>
      </reaction>
      <reaction id="R78" reversible="false">
        <listOfReactants>
          <speciesReference species="S15"/>
          <speciesReference species="S35"/>
        </listOfReactants>
        <listOfProducts>
          <speciesReference species="S65"/>
        </listOfProducts>
        <kineticLaw>
          <math xmlns="http://www.w3.org/1998/Math/MathML">
            <apply>
              <times/>
              <ci> konIB </ci>
              <ci> S15 </ci>
              <ci> S35 </ci>
            </apply>
          </math>
        </kineticLaw>
      </reaction>
      <reaction id="R79" reversible="false">
        <listOfReactants>
          <speciesReference species="S15"/>
          <speciesReference species="S37"/>
        </listOfReactants>
        <listOfProducts>
          <speciesReference species="S66"/>
        </listOfProducts>
        <kineticLaw>
          <math xmlns="http://www.w3.org/1998/Math/MathML">
            <apply>
              <times/>
              <ci> konIB </ci>
              <ci> S15 </ci>
              <ci> S37 </ci>
            </apply>
          </math>
        </kineticLaw>
      </reaction>
      <reaction id="R80" reversible="false">
        <listOfReactants>
          <speciesReference species="S36"/>
        </listOfReactants>
        <listOfProducts>
          <speciesReference species="S5"/>
          <speciesReference species="S22"/>
        </listOfProducts>
        <kineticLaw>
          <math xmlns="http://www.w3.org/1998/Math/MathML">
            <apply>
              <times/>
              <ci> koffIB </ci>
              <ci> S36 </ci>
            </apply>
          </math>
        </kineticLaw>
      </reaction>
      <reaction id="R81" reversible="false">
        <listOfReactants>
          <speciesReference species="S22"/>
          <speciesReference species="S36"/>
        </listOfReactants>
        <listOfProducts>
          <speciesReference species="S67"/>
        </listOfProducts>
        <kineticLaw>
          <math xmlns="http://www.w3.org/1998/Math/MathML">
            <apply>
              <times/>
              <ci> konIB </ci>
              <ci> S22 </ci>
              <ci> S36 </ci>
            </apply>
          </math>
        </kineticLaw>
      </reaction>
      <reaction id="R82" reversible="false">
        <listOfReactants>
          <speciesReference species="S37"/>
        </listOfReactants>
        <listOfProducts>
          <speciesReference species="S4"/>
          <speciesReference species="S17"/>
        </listOfProducts>
        <kineticLaw>
          <math xmlns="http://www.w3.org/1998/Math/MathML">
            <apply>
              <times/>
              <ci> koffIB </ci>
              <ci> S37 </ci>
            </apply>
          </math>
        </kineticLaw>
      </reaction>
      <reaction id="R83" reversible="false">
        <listOfReactants>
          <speciesReference species="S17"/>
          <speciesReference species="S35"/>
        </listOfReactants>
        <listOfProducts>
          <speciesReference species="S66"/>
        </listOfProducts>
        <kineticLaw>
          <math xmlns="http://www.w3.org/1998/Math/MathML">
            <apply>
              <times/>
              <ci> konIB </ci>
              <ci> S17 </ci>
              <ci> S35 </ci>
            </apply>
          </math>
        </kineticLaw>
      </reaction>
      <reaction id="R84" reversible="false">
        <listOfReactants>
          <speciesReference species="S17"/>
          <speciesReference species="S37"/>
        </listOfReactants>
        <listOfProducts>
          <speciesReference species="S68"/>
        </listOfProducts>
        <kineticLaw>
          <math xmlns="http://www.w3.org/1998/Math/MathML">
            <apply>
              <times/>
              <ci> konIB </ci>
              <ci> S17 </ci>
              <ci> S37 </ci>
            </apply>
          </math>
        </kineticLaw>
      </reaction>
      <reaction id="R85" reversible="false">
        <listOfReactants>
          <speciesReference species="S16"/>
          <speciesReference species="S51"/>
        </listOfReactants>
        <listOfProducts>
          <speciesReference species="S69"/>
        </listOfProducts>
        <kineticLaw>
          <math xmlns="http://www.w3.org/1998/Math/MathML">
            <apply>
              <times/>
              <ci> konIB </ci>
              <ci> S16 </ci>
              <ci> S51 </ci>
            </apply>
          </math>
        </kineticLaw>
      </reaction>
      <reaction id="R86" reversible="false">
        <listOfReactants>
          <speciesReference species="S38"/>
        </listOfReactants>
        <listOfProducts>
          <speciesReference species="S6"/>
          <speciesReference species="S16"/>
        </listOfProducts>
        <kineticLaw>
          <math xmlns="http://www.w3.org/1998/Math/MathML">
            <apply>
              <times/>
              <ci> koffIB </ci>
              <ci> S38 </ci>
            </apply>
          </math>
        </kineticLaw>
      </reaction>
      <reaction id="R87" reversible="false">
        <listOfReactants>
          <speciesReference species="S16"/>
          <speciesReference species="S38"/>
        </listOfReactants>
        <listOfProducts>
          <speciesReference species="S70"/>
        </listOfProducts>
        <kineticLaw>
          <math xmlns="http://www.w3.org/1998/Math/MathML">
            <apply>
              <times/>
              <ci> konIB </ci>
              <ci> S16 </ci>
              <ci> S38 </ci>
            </apply>
          </math>
        </kineticLaw>
      </reaction>
      <reaction id="R88" reversible="false">
        <listOfReactants>
          <speciesReference species="S16"/>
          <speciesReference species="S42"/>
        </listOfReactants>
        <listOfProducts>
          <speciesReference species="S71"/>
        </listOfProducts>
        <kineticLaw>
          <math xmlns="http://www.w3.org/1998/Math/MathML">
            <apply>
              <times/>
              <ci> konIB </ci>
              <ci> S16 </ci>
              <ci> S42 </ci>
            </apply>
          </math>
        </kineticLaw>
      </reaction>
      <reaction id="R89" reversible="false">
        <listOfReactants>
          <speciesReference species="S15"/>
          <speciesReference species="S49"/>
        </listOfReactants>
        <listOfProducts>
          <speciesReference species="S72"/>
        </listOfProducts>
        <kineticLaw>
          <math xmlns="http://www.w3.org/1998/Math/MathML">
            <apply>
              <times/>
              <ci> konIB </ci>
              <ci> S15 </ci>
              <ci> S49 </ci>
            </apply>
          </math>
        </kineticLaw>
      </reaction>
      <reaction id="R90" reversible="false">
        <listOfReactants>
          <speciesReference species="S15"/>
          <speciesReference species="S52"/>
        </listOfReactants>
        <listOfProducts>
          <speciesReference species="S73"/>
        </listOfProducts>
        <kineticLaw>
          <math xmlns="http://www.w3.org/1998/Math/MathML">
            <apply>
              <times/>
              <ci> konIB </ci>
              <ci> S15 </ci>
              <ci> S52 </ci>
            </apply>
          </math>
        </kineticLaw>
      </reaction>
      <reaction id="R91" reversible="false">
        <listOfReactants>
          <speciesReference species="S39"/>
        </listOfReactants>
        <listOfProducts>
          <speciesReference species="S10"/>
          <speciesReference species="S15"/>
        </listOfProducts>
        <kineticLaw>
          <math xmlns="http://www.w3.org/1998/Math/MathML">
            <apply>
              <times/>
              <ci> koffIB </ci>
              <ci> S39 </ci>
            </apply>
          </math>
        </kineticLaw>
      </reaction>
      <reaction id="R92" reversible="false">
        <listOfReactants>
          <speciesReference species="S15"/>
          <speciesReference species="S33"/>
        </listOfReactants>
        <listOfProducts>
          <speciesReference species="S63"/>
        </listOfProducts>
        <kineticLaw>
          <math xmlns="http://www.w3.org/1998/Math/MathML">
            <apply>
              <times/>
              <ci> konIB </ci>
              <ci> S15 </ci>
              <ci> S33 </ci>
            </apply>
          </math>
        </kineticLaw>
      </reaction>
      <reaction id="R93" reversible="false">
        <listOfReactants>
          <speciesReference species="S15"/>
          <speciesReference species="S39"/>
        </listOfReactants>
        <listOfProducts>
          <speciesReference species="S74"/>
        </listOfProducts>
        <kineticLaw>
          <math xmlns="http://www.w3.org/1998/Math/MathML">
            <apply>
              <times/>
              <ci> konIB </ci>
              <ci> S15 </ci>
              <ci> S39 </ci>
            </apply>
          </math>
        </kineticLaw>
      </reaction>
      <reaction id="R94" reversible="false">
        <listOfReactants>
          <speciesReference species="S16"/>
          <speciesReference species="S48"/>
        </listOfReactants>
        <listOfProducts>
          <speciesReference species="S75"/>
        </listOfProducts>
        <kineticLaw>
          <math xmlns="http://www.w3.org/1998/Math/MathML">
            <apply>
              <times/>
              <ci> konIB </ci>
              <ci> S16 </ci>
              <ci> S48 </ci>
            </apply>
          </math>
        </kineticLaw>
      </reaction>
      <reaction id="R95" reversible="false">
        <listOfReactants>
          <speciesReference species="S40"/>
        </listOfReactants>
        <listOfProducts>
          <speciesReference species="S8"/>
          <speciesReference species="S16"/>
        </listOfProducts>
        <kineticLaw>
          <math xmlns="http://www.w3.org/1998/Math/MathML">
            <apply>
              <times/>
              <ci> koffIB </ci>
              <ci> S40 </ci>
            </apply>
          </math>
        </kineticLaw>
      </reaction>
      <reaction id="R96" reversible="false">
        <listOfReactants>
          <speciesReference species="S16"/>
          <speciesReference species="S40"/>
        </listOfReactants>
        <listOfProducts>
          <speciesReference species="S76"/>
        </listOfProducts>
        <kineticLaw>
          <math xmlns="http://www.w3.org/1998/Math/MathML">
            <apply>
              <times/>
              <ci> konIB </ci>
              <ci> S16 </ci>
              <ci> S40 </ci>
            </apply>
          </math>
        </kineticLaw>
      </reaction>
      <reaction id="R97" reversible="false">
        <listOfReactants>
          <speciesReference species="S16"/>
          <speciesReference species="S43"/>
        </listOfReactants>
        <listOfProducts>
          <speciesReference species="S77"/>
        </listOfProducts>
        <kineticLaw>
          <math xmlns="http://www.w3.org/1998/Math/MathML">
            <apply>
              <times/>
              <ci> konIB </ci>
              <ci> S16 </ci>
              <ci> S43 </ci>
            </apply>
          </math>
        </kineticLaw>
      </reaction>
      <reaction id="R98" reversible="false">
        <listOfReactants>
          <speciesReference species="S41"/>
        </listOfReactants>
        <listOfProducts>
          <speciesReference species="S7"/>
          <speciesReference species="S17"/>
        </listOfProducts>
        <kineticLaw>
          <math xmlns="http://www.w3.org/1998/Math/MathML">
            <apply>
              <times/>
              <ci> koffIB </ci>
              <ci> S41 </ci>
            </apply>
          </math>
        </kineticLaw>
      </reaction>
      <reaction id="R99" reversible="false">
        <listOfReactants>
          <speciesReference species="S17"/>
          <speciesReference species="S41"/>
        </listOfReactants>
        <listOfProducts>
          <speciesReference species="S78"/>
        </listOfProducts>
        <kineticLaw>
          <math xmlns="http://www.w3.org/1998/Math/MathML">
            <apply>
              <times/>
              <ci> konIB </ci>
              <ci> S17 </ci>
              <ci> S41 </ci>
            </apply>
          </math>
        </kineticLaw>
      </reaction>
      <reaction id="R100" reversible="false">
        <listOfReactants>
          <speciesReference species="S17"/>
          <speciesReference species="S45"/>
        </listOfReactants>
        <listOfProducts>
          <speciesReference species="S79"/>
        </listOfProducts>
        <kineticLaw>
          <math xmlns="http://www.w3.org/1998/Math/MathML">
            <apply>
              <times/>
              <ci> konIB </ci>
              <ci> S17 </ci>
              <ci> S45 </ci>
            </apply>
          </math>
        </kineticLaw>
      </reaction>
      <reaction id="R101" reversible="false">
        <listOfReactants>
          <speciesReference species="S19"/>
          <speciesReference species="S51"/>
        </listOfReactants>
        <listOfProducts>
          <speciesReference species="S80"/>
        </listOfProducts>
        <kineticLaw>
          <math xmlns="http://www.w3.org/1998/Math/MathML">
            <apply>
              <times/>
              <ci> konIB </ci>
              <ci> S19 </ci>
              <ci> S51 </ci>
            </apply>
          </math>
        </kineticLaw>
      </reaction>
      <reaction id="R102" reversible="false">
        <listOfReactants>
          <speciesReference species="S42"/>
        </listOfReactants>
        <listOfProducts>
          <speciesReference species="S6"/>
          <speciesReference species="S19"/>
        </listOfProducts>
        <kineticLaw>
          <math xmlns="http://www.w3.org/1998/Math/MathML">
            <apply>
              <times/>
              <ci> koffIB </ci>
              <ci> S42 </ci>
            </apply>
          </math>
        </kineticLaw>
      </reaction>
      <reaction id="R103" reversible="false">
        <listOfReactants>
          <speciesReference species="S19"/>
          <speciesReference species="S38"/>
        </listOfReactants>
        <listOfProducts>
          <speciesReference species="S71"/>
        </listOfProducts>
        <kineticLaw>
          <math xmlns="http://www.w3.org/1998/Math/MathML">
            <apply>
              <times/>
              <ci> konIB </ci>
              <ci> S19 </ci>
              <ci> S38 </ci>
            </apply>
          </math>
        </kineticLaw>
      </reaction>
      <reaction id="R104" reversible="false">
        <listOfReactants>
          <speciesReference species="S19"/>
          <speciesReference species="S42"/>
        </listOfReactants>
        <listOfProducts>
          <speciesReference species="S81"/>
        </listOfProducts>
        <kineticLaw>
          <math xmlns="http://www.w3.org/1998/Math/MathML">
            <apply>
              <times/>
              <ci> konIB </ci>
              <ci> S19 </ci>
              <ci> S42 </ci>
            </apply>
          </math>
        </kineticLaw>
      </reaction>
      <reaction id="R105" reversible="false">
        <listOfReactants>
          <speciesReference species="S18"/>
          <speciesReference species="S48"/>
        </listOfReactants>
        <listOfProducts>
          <speciesReference species="S82"/>
        </listOfProducts>
        <kineticLaw>
          <math xmlns="http://www.w3.org/1998/Math/MathML">
            <apply>
              <times/>
              <ci> konIB </ci>
              <ci> S18 </ci>
              <ci> S48 </ci>
            </apply>
          </math>
        </kineticLaw>
      </reaction>
      <reaction id="R106" reversible="false">
        <listOfReactants>
          <speciesReference species="S43"/>
        </listOfReactants>
        <listOfProducts>
          <speciesReference species="S8"/>
          <speciesReference species="S18"/>
        </listOfProducts>
        <kineticLaw>
          <math xmlns="http://www.w3.org/1998/Math/MathML">
            <apply>
              <times/>
              <ci> koffIB </ci>
              <ci> S43 </ci>
            </apply>
          </math>
        </kineticLaw>
      </reaction>
      <reaction id="R107" reversible="false">
        <listOfReactants>
          <speciesReference species="S18"/>
          <speciesReference species="S40"/>
        </listOfReactants>
        <listOfProducts>
          <speciesReference species="S77"/>
        </listOfProducts>
        <kineticLaw>
          <math xmlns="http://www.w3.org/1998/Math/MathML">
            <apply>
              <times/>
              <ci> konIB </ci>
              <ci> S18 </ci>
              <ci> S40 </ci>
            </apply>
          </math>
        </kineticLaw>
      </reaction>
      <reaction id="R108" reversible="false">
        <listOfReactants>
          <speciesReference species="S18"/>
          <speciesReference species="S43"/>
        </listOfReactants>
        <listOfProducts>
          <speciesReference species="S83"/>
        </listOfProducts>
        <kineticLaw>
          <math xmlns="http://www.w3.org/1998/Math/MathML">
            <apply>
              <times/>
              <ci> konIB </ci>
              <ci> S18 </ci>
              <ci> S43 </ci>
            </apply>
          </math>
        </kineticLaw>
      </reaction>
      <reaction id="R109" reversible="false">
        <listOfReactants>
          <speciesReference species="S20"/>
          <speciesReference species="S50"/>
        </listOfReactants>
        <listOfProducts>
          <speciesReference species="S84"/>
        </listOfProducts>
        <kineticLaw>
          <math xmlns="http://www.w3.org/1998/Math/MathML">
            <apply>
              <times/>
              <ci> konIB </ci>
              <ci> S20 </ci>
              <ci> S50 </ci>
            </apply>
          </math>
        </kineticLaw>
      </reaction>
      <reaction id="R110" reversible="false">
        <listOfReactants>
          <speciesReference species="S44"/>
        </listOfReactants>
        <listOfProducts>
          <speciesReference species="S9"/>
          <speciesReference species="S20"/>
        </listOfProducts>
        <kineticLaw>
          <math xmlns="http://www.w3.org/1998/Math/MathML">
            <apply>
              <times/>
              <ci> koffIB </ci>
              <ci> S44 </ci>
            </apply>
          </math>
        </kineticLaw>
      </reaction>
      <reaction id="R111" reversible="false">
        <listOfReactants>
          <speciesReference species="S20"/>
          <speciesReference species="S44"/>
        </listOfReactants>
        <listOfProducts>
          <speciesReference species="S85"/>
        </listOfProducts>
        <kineticLaw>
          <math xmlns="http://www.w3.org/1998/Math/MathML">
            <apply>
              <times/>
              <ci> konIB </ci>
              <ci> S20 </ci>
              <ci> S44 </ci>
            </apply>
          </math>
        </kineticLaw>
      </reaction>
      <reaction id="R112" reversible="false">
        <listOfReactants>
          <speciesReference species="S20"/>
          <speciesReference species="S46"/>
        </listOfReactants>
        <listOfProducts>
          <speciesReference species="S86"/>
        </listOfProducts>
        <kineticLaw>
          <math xmlns="http://www.w3.org/1998/Math/MathML">
            <apply>
              <times/>
              <ci> konIB </ci>
              <ci> S20 </ci>
              <ci> S46 </ci>
            </apply>
          </math>
        </kineticLaw>
      </reaction>
      <reaction id="R113" reversible="false">
        <listOfReactants>
          <speciesReference species="S45"/>
        </listOfReactants>
        <listOfProducts>
          <speciesReference species="S7"/>
          <speciesReference species="S20"/>
        </listOfProducts>
        <kineticLaw>
          <math xmlns="http://www.w3.org/1998/Math/MathML">
            <apply>
              <times/>
              <ci> koffIB </ci>
              <ci> S45 </ci>
            </apply>
          </math>
        </kineticLaw>
      </reaction>
      <reaction id="R114" reversible="false">
        <listOfReactants>
          <speciesReference species="S20"/>
          <speciesReference species="S41"/>
        </listOfReactants>
        <listOfProducts>
          <speciesReference species="S79"/>
        </listOfProducts>
        <kineticLaw>
          <math xmlns="http://www.w3.org/1998/Math/MathML">
            <apply>
              <times/>
              <ci> konIB </ci>
              <ci> S20 </ci>
              <ci> S41 </ci>
            </apply>
          </math>
        </kineticLaw>
      </reaction>
      <reaction id="R115" reversible="false">
        <listOfReactants>
          <speciesReference species="S20"/>
          <speciesReference species="S45"/>
        </listOfReactants>
        <listOfProducts>
          <speciesReference species="S87"/>
        </listOfProducts>
        <kineticLaw>
          <math xmlns="http://www.w3.org/1998/Math/MathML">
            <apply>
              <times/>
              <ci> konIB </ci>
              <ci> S20 </ci>
              <ci> S45 </ci>
            </apply>
          </math>
        </kineticLaw>
      </reaction>
      <reaction id="R116" reversible="false">
        <listOfReactants>
          <speciesReference species="S21"/>
          <speciesReference species="S49"/>
        </listOfReactants>
        <listOfProducts>
          <speciesReference species="S60"/>
        </listOfProducts>
        <kineticLaw>
          <math xmlns="http://www.w3.org/1998/Math/MathML">
            <apply>
              <times/>
              <ci> konIB </ci>
              <ci> S21 </ci>
              <ci> S49 </ci>
            </apply>
          </math>
        </kineticLaw>
      </reaction>
      <reaction id="R117" reversible="false">
        <listOfReactants>
          <speciesReference species="S21"/>
          <speciesReference species="S52"/>
        </listOfReactants>
        <listOfProducts>
          <speciesReference species="S61"/>
        </listOfProducts>
        <kineticLaw>
          <math xmlns="http://www.w3.org/1998/Math/MathML">
            <apply>
              <times/>
              <ci> konIB </ci>
              <ci> S21 </ci>
              <ci> S52 </ci>
            </apply>
          </math>
        </kineticLaw>
      </reaction>
      <reaction id="R118" reversible="false">
        <listOfReactants>
          <speciesReference species="S33"/>
        </listOfReactants>
        <listOfProducts>
          <speciesReference species="S10"/>
          <speciesReference species="S21"/>
        </listOfProducts>
        <kineticLaw>
          <math xmlns="http://www.w3.org/1998/Math/MathML">
            <apply>
              <times/>
              <ci> koffIB </ci>
              <ci> S33 </ci>
            </apply>
          </math>
        </kineticLaw>
      </reaction>
      <reaction id="R119" reversible="false">
        <listOfReactants>
          <speciesReference species="S21"/>
          <speciesReference species="S33"/>
        </listOfReactants>
        <listOfProducts>
          <speciesReference species="S62"/>
        </listOfProducts>
        <kineticLaw>
          <math xmlns="http://www.w3.org/1998/Math/MathML">
            <apply>
              <times/>
              <ci> konIB </ci>
              <ci> S21 </ci>
              <ci> S33 </ci>
            </apply>
          </math>
        </kineticLaw>
      </reaction>
      <reaction id="R120" reversible="false">
        <listOfReactants>
          <speciesReference species="S21"/>
          <speciesReference species="S39"/>
        </listOfReactants>
        <listOfProducts>
          <speciesReference species="S63"/>
        </listOfProducts>
        <kineticLaw>
          <math xmlns="http://www.w3.org/1998/Math/MathML">
            <apply>
              <times/>
              <ci> konIB </ci>
              <ci> S21 </ci>
              <ci> S39 </ci>
            </apply>
          </math>
        </kineticLaw>
      </reaction>
      <reaction id="R121" reversible="false">
        <listOfReactants>
          <speciesReference species="S22"/>
          <speciesReference species="S50"/>
        </listOfReactants>
        <listOfProducts>
          <speciesReference species="S88"/>
        </listOfProducts>
        <kineticLaw>
          <math xmlns="http://www.w3.org/1998/Math/MathML">
            <apply>
              <times/>
              <ci> konIB </ci>
              <ci> S22 </ci>
              <ci> S50 </ci>
            </apply>
          </math>
        </kineticLaw>
      </reaction>
      <reaction id="R122" reversible="false">
        <listOfReactants>
          <speciesReference species="S46"/>
        </listOfReactants>
        <listOfProducts>
          <speciesReference species="S9"/>
          <speciesReference species="S22"/>
        </listOfProducts>
        <kineticLaw>
          <math xmlns="http://www.w3.org/1998/Math/MathML">
            <apply>
              <times/>
              <ci> koffIB </ci>
              <ci> S46 </ci>
            </apply>
          </math>
        </kineticLaw>
      </reaction>
      <reaction id="R123" reversible="false">
        <listOfReactants>
          <speciesReference species="S22"/>
          <speciesReference species="S44"/>
        </listOfReactants>
        <listOfProducts>
          <speciesReference species="S86"/>
        </listOfProducts>
        <kineticLaw>
          <math xmlns="http://www.w3.org/1998/Math/MathML">
            <apply>
              <times/>
              <ci> konIB </ci>
              <ci> S22 </ci>
              <ci> S44 </ci>
            </apply>
          </math>
        </kineticLaw>
      </reaction>
      <reaction id="R124" reversible="false">
        <listOfReactants>
          <speciesReference species="S22"/>
          <speciesReference species="S46"/>
        </listOfReactants>
        <listOfProducts>
          <speciesReference species="S89"/>
        </listOfProducts>
        <kineticLaw>
          <math xmlns="http://www.w3.org/1998/Math/MathML">
            <apply>
              <times/>
              <ci> konIB </ci>
              <ci> S22 </ci>
              <ci> S46 </ci>
            </apply>
          </math>
        </kineticLaw>
      </reaction>
      <reaction id="R125" reversible="false">
        <listOfReactants>
          <speciesReference species="S47"/>
        </listOfReactants>
        <listOfProducts>
          <speciesReference species="S11"/>
          <speciesReference species="S24"/>
        </listOfProducts>
        <kineticLaw>
          <math xmlns="http://www.w3.org/1998/Math/MathML">
            <apply>
              <times/>
              <ci> koffIB </ci>
              <ci> S47 </ci>
            </apply>
          </math>
        </kineticLaw>
      </reaction>
      <reaction id="R126" reversible="false">
        <listOfReactants>
          <speciesReference species="S24"/>
          <speciesReference species="S29"/>
        </listOfReactants>
        <listOfProducts>
          <speciesReference species="S55"/>
        </listOfProducts>
        <kineticLaw>
          <math xmlns="http://www.w3.org/1998/Math/MathML">
            <apply>
              <times/>
              <ci> konIB </ci>
              <ci> S24 </ci>
              <ci> S29 </ci>
            </apply>
          </math>
        </kineticLaw>
      </reaction>
      <reaction id="R127" reversible="false">
        <listOfReactants>
          <speciesReference species="S24"/>
          <speciesReference species="S47"/>
        </listOfReactants>
        <listOfProducts>
          <speciesReference species="S90"/>
        </listOfProducts>
        <kineticLaw>
          <math xmlns="http://www.w3.org/1998/Math/MathML">
            <apply>
              <times/>
              <ci> konIB </ci>
              <ci> S24 </ci>
              <ci> S47 </ci>
            </apply>
          </math>
        </kineticLaw>
      </reaction>
      <reaction id="R128" reversible="false">
        <listOfReactants>
          <speciesReference species="S24"/>
          <speciesReference species="S40"/>
        </listOfReactants>
        <listOfProducts>
          <speciesReference species="S75"/>
        </listOfProducts>
        <kineticLaw>
          <math xmlns="http://www.w3.org/1998/Math/MathML">
            <apply>
              <times/>
              <ci> konIB </ci>
              <ci> S24 </ci>
              <ci> S40 </ci>
            </apply>
          </math>
        </kineticLaw>
      </reaction>
      <reaction id="R129" reversible="false">
        <listOfReactants>
          <speciesReference species="S24"/>
          <speciesReference species="S43"/>
        </listOfReactants>
        <listOfProducts>
          <speciesReference species="S82"/>
        </listOfProducts>
        <kineticLaw>
          <math xmlns="http://www.w3.org/1998/Math/MathML">
            <apply>
              <times/>
              <ci> konIB </ci>
              <ci> S24 </ci>
              <ci> S43 </ci>
            </apply>
          </math>
        </kineticLaw>
      </reaction>
      <reaction id="R130" reversible="false">
        <listOfReactants>
          <speciesReference species="S48"/>
        </listOfReactants>
        <listOfProducts>
          <speciesReference species="S8"/>
          <speciesReference species="S24"/>
        </listOfProducts>
        <kineticLaw>
          <math xmlns="http://www.w3.org/1998/Math/MathML">
            <apply>
              <times/>
              <ci> koffIB </ci>
              <ci> S48 </ci>
            </apply>
          </math>
        </kineticLaw>
      </reaction>
      <reaction id="R131" reversible="false">
        <listOfReactants>
          <speciesReference species="S24"/>
          <speciesReference species="S48"/>
        </listOfReactants>
        <listOfProducts>
          <speciesReference species="S91"/>
        </listOfProducts>
        <kineticLaw>
          <math xmlns="http://www.w3.org/1998/Math/MathML">
            <apply>
              <times/>
              <ci> konIB </ci>
              <ci> S24 </ci>
              <ci> S48 </ci>
            </apply>
          </math>
        </kineticLaw>
      </reaction>
      <reaction id="R132" reversible="false">
        <listOfReactants>
          <speciesReference species="S23"/>
          <speciesReference species="S33"/>
        </listOfReactants>
        <listOfProducts>
          <speciesReference species="S60"/>
        </listOfProducts>
        <kineticLaw>
          <math xmlns="http://www.w3.org/1998/Math/MathML">
            <apply>
              <times/>
              <ci> konIB </ci>
              <ci> S23 </ci>
              <ci> S33 </ci>
            </apply>
          </math>
        </kineticLaw>
      </reaction>
      <reaction id="R133" reversible="false">
        <listOfReactants>
          <speciesReference species="S23"/>
          <speciesReference species="S39"/>
        </listOfReactants>
        <listOfProducts>
          <speciesReference species="S72"/>
        </listOfProducts>
        <kineticLaw>
          <math xmlns="http://www.w3.org/1998/Math/MathML">
            <apply>
              <times/>
              <ci> konIB </ci>
              <ci> S23 </ci>
              <ci> S39 </ci>
            </apply>
          </math>
        </kineticLaw>
      </reaction>
      <reaction id="R134" reversible="false">
        <listOfReactants>
          <speciesReference species="S49"/>
        </listOfReactants>
        <listOfProducts>
          <speciesReference species="S10"/>
          <speciesReference species="S23"/>
        </listOfProducts>
        <kineticLaw>
          <math xmlns="http://www.w3.org/1998/Math/MathML">
            <apply>
              <times/>
              <ci> koffIB </ci>
              <ci> S49 </ci>
            </apply>
          </math>
        </kineticLaw>
      </reaction>
      <reaction id="R135" reversible="false">
        <listOfReactants>
          <speciesReference species="S23"/>
          <speciesReference species="S49"/>
        </listOfReactants>
        <listOfProducts>
          <speciesReference species="S92"/>
        </listOfProducts>
        <kineticLaw>
          <math xmlns="http://www.w3.org/1998/Math/MathML">
            <apply>
              <times/>
              <ci> konIB </ci>
              <ci> S23 </ci>
              <ci> S49 </ci>
            </apply>
          </math>
        </kineticLaw>
      </reaction>
      <reaction id="R136" reversible="false">
        <listOfReactants>
          <speciesReference species="S23"/>
          <speciesReference species="S52"/>
        </listOfReactants>
        <listOfProducts>
          <speciesReference species="S93"/>
        </listOfProducts>
        <kineticLaw>
          <math xmlns="http://www.w3.org/1998/Math/MathML">
            <apply>
              <times/>
              <ci> konIB </ci>
              <ci> S23 </ci>
              <ci> S52 </ci>
            </apply>
          </math>
        </kineticLaw>
      </reaction>
      <reaction id="R137" reversible="false">
        <listOfReactants>
          <speciesReference species="S23"/>
          <speciesReference species="S44"/>
        </listOfReactants>
        <listOfProducts>
          <speciesReference species="S84"/>
        </listOfProducts>
        <kineticLaw>
          <math xmlns="http://www.w3.org/1998/Math/MathML">
            <apply>
              <times/>
              <ci> konIB </ci>
              <ci> S23 </ci>
              <ci> S44 </ci>
            </apply>
          </math>
        </kineticLaw>
      </reaction>
      <reaction id="R138" reversible="false">
        <listOfReactants>
          <speciesReference species="S23"/>
          <speciesReference species="S46"/>
        </listOfReactants>
        <listOfProducts>
          <speciesReference species="S88"/>
        </listOfProducts>
        <kineticLaw>
          <math xmlns="http://www.w3.org/1998/Math/MathML">
            <apply>
              <times/>
              <ci> konIB </ci>
              <ci> S23 </ci>
              <ci> S46 </ci>
            </apply>
          </math>
        </kineticLaw>
      </reaction>
      <reaction id="R139" reversible="false">
        <listOfReactants>
          <speciesReference species="S50"/>
        </listOfReactants>
        <listOfProducts>
          <speciesReference species="S9"/>
          <speciesReference species="S23"/>
        </listOfProducts>
        <kineticLaw>
          <math xmlns="http://www.w3.org/1998/Math/MathML">
            <apply>
              <times/>
              <ci> koffIB </ci>
              <ci> S50 </ci>
            </apply>
          </math>
        </kineticLaw>
      </reaction>
      <reaction id="R140" reversible="false">
        <listOfReactants>
          <speciesReference species="S23"/>
          <speciesReference species="S50"/>
        </listOfReactants>
        <listOfProducts>
          <speciesReference species="S94"/>
        </listOfProducts>
        <kineticLaw>
          <math xmlns="http://www.w3.org/1998/Math/MathML">
            <apply>
              <times/>
              <ci> konIB </ci>
              <ci> S23 </ci>
              <ci> S50 </ci>
            </apply>
          </math>
        </kineticLaw>
      </reaction>
      <reaction id="R141" reversible="false">
        <listOfReactants>
          <speciesReference species="S21"/>
          <speciesReference species="S38"/>
        </listOfReactants>
        <listOfProducts>
          <speciesReference species="S69"/>
        </listOfProducts>
        <kineticLaw>
          <math xmlns="http://www.w3.org/1998/Math/MathML">
            <apply>
              <times/>
              <ci> konIB </ci>
              <ci> S21 </ci>
              <ci> S38 </ci>
            </apply>
          </math>
        </kineticLaw>
      </reaction>
      <reaction id="R142" reversible="false">
        <listOfReactants>
          <speciesReference species="S21"/>
          <speciesReference species="S42"/>
        </listOfReactants>
        <listOfProducts>
          <speciesReference species="S80"/>
        </listOfProducts>
        <kineticLaw>
          <math xmlns="http://www.w3.org/1998/Math/MathML">
            <apply>
              <times/>
              <ci> konIB </ci>
              <ci> S21 </ci>
              <ci> S42 </ci>
            </apply>
          </math>
        </kineticLaw>
      </reaction>
      <reaction id="R143" reversible="false">
        <listOfReactants>
          <speciesReference species="S51"/>
        </listOfReactants>
        <listOfProducts>
          <speciesReference species="S6"/>
          <speciesReference species="S21"/>
        </listOfProducts>
        <kineticLaw>
          <math xmlns="http://www.w3.org/1998/Math/MathML">
            <apply>
              <times/>
              <ci> koffIB </ci>
              <ci> S51 </ci>
            </apply>
          </math>
        </kineticLaw>
      </reaction>
      <reaction id="R144" reversible="false">
        <listOfReactants>
          <speciesReference species="S21"/>
          <speciesReference species="S51"/>
        </listOfReactants>
        <listOfProducts>
          <speciesReference species="S95"/>
        </listOfProducts>
        <kineticLaw>
          <math xmlns="http://www.w3.org/1998/Math/MathML">
            <apply>
              <times/>
              <ci> konIB </ci>
              <ci> S21 </ci>
              <ci> S51 </ci>
            </apply>
          </math>
        </kineticLaw>
      </reaction>
      <reaction id="R145" reversible="false">
        <listOfReactants>
          <speciesReference species="S18"/>
          <speciesReference species="S33"/>
        </listOfReactants>
        <listOfProducts>
          <speciesReference species="S61"/>
        </listOfProducts>
        <kineticLaw>
          <math xmlns="http://www.w3.org/1998/Math/MathML">
            <apply>
              <times/>
              <ci> konIB </ci>
              <ci> S18 </ci>
              <ci> S33 </ci>
            </apply>
          </math>
        </kineticLaw>
      </reaction>
      <reaction id="R146" reversible="false">
        <listOfReactants>
          <speciesReference species="S18"/>
          <speciesReference species="S39"/>
        </listOfReactants>
        <listOfProducts>
          <speciesReference species="S73"/>
        </listOfProducts>
        <kineticLaw>
          <math xmlns="http://www.w3.org/1998/Math/MathML">
            <apply>
              <times/>
              <ci> konIB </ci>
              <ci> S18 </ci>
              <ci> S39 </ci>
            </apply>
          </math>
        </kineticLaw>
      </reaction>
      <reaction id="R147" reversible="false">
        <listOfReactants>
          <speciesReference species="S52"/>
        </listOfReactants>
        <listOfProducts>
          <speciesReference species="S10"/>
          <speciesReference species="S18"/>
        </listOfProducts>
        <kineticLaw>
          <math xmlns="http://www.w3.org/1998/Math/MathML">
            <apply>
              <times/>
              <ci> koffIB </ci>
              <ci> S52 </ci>
            </apply>
          </math>
        </kineticLaw>
      </reaction>
      <reaction id="R148" reversible="false">
        <listOfReactants>
          <speciesReference species="S18"/>
          <speciesReference species="S49"/>
        </listOfReactants>
        <listOfProducts>
          <speciesReference species="S93"/>
        </listOfProducts>
        <kineticLaw>
          <math xmlns="http://www.w3.org/1998/Math/MathML">
            <apply>
              <times/>
              <ci> konIB </ci>
              <ci> S18 </ci>
              <ci> S49 </ci>
            </apply>
          </math>
        </kineticLaw>
      </reaction>
      <reaction id="R149" reversible="false">
        <listOfReactants>
          <speciesReference species="S18"/>
          <speciesReference species="S52"/>
        </listOfReactants>
        <listOfProducts>
          <speciesReference species="S96"/>
        </listOfProducts>
        <kineticLaw>
          <math xmlns="http://www.w3.org/1998/Math/MathML">
            <apply>
              <times/>
              <ci> konIB </ci>
              <ci> S18 </ci>
              <ci> S52 </ci>
            </apply>
          </math>
        </kineticLaw>
      </reaction>
      <reaction id="R150" reversible="false">
        <listOfReactants>
          <speciesReference species="S28"/>
        </listOfReactants>
        <listOfProducts>
          <speciesReference species="S13"/>
          <speciesReference species="S28"/>
        </listOfProducts>
        <kineticLaw>
          <math xmlns="http://www.w3.org/1998/Math/MathML">
            <apply>
              <times/>
              <ci> _rateLaw1 </ci>
              <ci> S28 </ci>
            </apply>
          </math>
        </kineticLaw>
      </reaction>
      <reaction id="R151" reversible="false">
        <listOfReactants>
          <speciesReference species="S31"/>
        </listOfReactants>
        <listOfProducts>
          <speciesReference species="S14"/>
          <speciesReference species="S31"/>
        </listOfProducts>
        <kineticLaw>
          <math xmlns="http://www.w3.org/1998/Math/MathML">
            <apply>
              <times/>
              <ci> _rateLaw3 </ci>
              <ci> S31 </ci>
            </apply>
          </math>
        </kineticLaw>
      </reaction>
      <reaction id="R152" reversible="false">
        <listOfReactants>
          <speciesReference species="S32"/>
        </listOfReactants>
        <listOfProducts>
          <speciesReference species="S15"/>
          <speciesReference species="S32"/>
        </listOfProducts>
        <kineticLaw>
          <math xmlns="http://www.w3.org/1998/Math/MathML">
            <apply>
              <times/>
              <ci> _rateLaw5 </ci>
              <ci> S32 </ci>
            </apply>
          </math>
        </kineticLaw>
      </reaction>
      <reaction id="R153" reversible="false">
        <listOfReactants>
          <speciesReference species="S34"/>
        </listOfReactants>
        <listOfProducts>
          <speciesReference species="S15"/>
          <speciesReference species="S34"/>
        </listOfProducts>
        <kineticLaw>
          <math xmlns="http://www.w3.org/1998/Math/MathML">
            <apply>
              <times/>
              <ci> _rateLaw5 </ci>
              <ci> S34 </ci>
            </apply>
          </math>
        </kineticLaw>
      </reaction>
      <reaction id="R154" reversible="false">
        <listOfReactants>
          <speciesReference species="S35"/>
        </listOfReactants>
        <listOfProducts>
          <speciesReference species="S16"/>
          <speciesReference species="S35"/>
        </listOfProducts>
        <kineticLaw>
          <math xmlns="http://www.w3.org/1998/Math/MathML">
            <apply>
              <times/>
              <ci> _rateLaw7 </ci>
              <ci> S35 </ci>
            </apply>
          </math>
        </kineticLaw>
      </reaction>
      <reaction id="R155" reversible="false">
        <listOfReactants>
          <speciesReference species="S37"/>
        </listOfReactants>
        <listOfProducts>
          <speciesReference species="S16"/>
          <speciesReference species="S37"/>
        </listOfProducts>
        <kineticLaw>
          <math xmlns="http://www.w3.org/1998/Math/MathML">
            <apply>
              <times/>
              <ci> _rateLaw7 </ci>
              <ci> S37 </ci>
            </apply>
          </math>
        </kineticLaw>
      </reaction>
      <reaction id="R156" reversible="false">
        <listOfReactants>
          <speciesReference species="S36"/>
        </listOfReactants>
        <listOfProducts>
          <speciesReference species="S17"/>
          <speciesReference species="S36"/>
        </listOfProducts>
        <kineticLaw>
          <math xmlns="http://www.w3.org/1998/Math/MathML">
            <apply>
              <times/>
              <ci> _rateLaw9 </ci>
              <ci> S36 </ci>
            </apply>
          </math>
        </kineticLaw>
      </reaction>
      <reaction id="R157" reversible="false">
        <listOfReactants>
          <speciesReference species="S41"/>
        </listOfReactants>
        <listOfProducts>
          <speciesReference species="S19"/>
          <speciesReference species="S41"/>
        </listOfProducts>
        <kineticLaw>
          <math xmlns="http://www.w3.org/1998/Math/MathML">
            <apply>
              <times/>
              <ci> _rateLaw11 </ci>
              <ci> S41 </ci>
            </apply>
          </math>
        </kineticLaw>
      </reaction>
      <reaction id="R158" reversible="false">
        <listOfReactants>
          <speciesReference species="S45"/>
        </listOfReactants>
        <listOfProducts>
          <speciesReference species="S19"/>
          <speciesReference species="S45"/>
        </listOfProducts>
        <kineticLaw>
          <math xmlns="http://www.w3.org/1998/Math/MathML">
            <apply>
              <times/>
              <ci> _rateLaw11 </ci>
              <ci> S45 </ci>
            </apply>
          </math>
        </kineticLaw>
      </reaction>
      <reaction id="R159" reversible="false">
        <listOfReactants>
          <speciesReference species="S29"/>
        </listOfReactants>
        <listOfProducts>
          <speciesReference species="S23"/>
          <speciesReference species="S29"/>
        </listOfProducts>
        <kineticLaw>
          <math xmlns="http://www.w3.org/1998/Math/MathML">
            <apply>
              <times/>
              <ci> alphamaxIB </ci>
              <ci> S29 </ci>
            </apply>
          </math>
        </kineticLaw>
      </reaction>
      <reaction id="R160" reversible="false">
        <listOfReactants>
          <speciesReference species="S47"/>
        </listOfReactants>
        <listOfProducts>
          <speciesReference species="S23"/>
          <speciesReference species="S47"/>
        </listOfProducts>
        <kineticLaw>
          <math xmlns="http://www.w3.org/1998/Math/MathML">
            <apply>
              <times/>
              <ci> alphamaxIB </ci>
              <ci> S47 </ci>
            </apply>
          </math>
        </kineticLaw>
      </reaction>
      <reaction id="R161" reversible="false">
        <listOfReactants>
          <speciesReference species="S30"/>
        </listOfReactants>
        <listOfProducts>
          <speciesReference species="S24"/>
          <speciesReference species="S30"/>
        </listOfProducts>
        <kineticLaw>
          <math xmlns="http://www.w3.org/1998/Math/MathML">
            <apply>
              <times/>
              <ci> alphamaxIB </ci>
              <ci> S30 </ci>
            </apply>
          </math>
        </kineticLaw>
      </reaction>
      <reaction id="R162" reversible="false">
        <listOfReactants>
          <speciesReference species="S38"/>
        </listOfReactants>
        <listOfProducts>
          <speciesReference species="S18"/>
          <speciesReference species="S38"/>
        </listOfProducts>
        <kineticLaw>
          <math xmlns="http://www.w3.org/1998/Math/MathML">
            <apply>
              <times/>
              <ci> alphamIB </ci>
              <ci> S38 </ci>
            </apply>
          </math>
        </kineticLaw>
      </reaction>
      <reaction id="R163" reversible="false">
        <listOfReactants>
          <speciesReference species="S42"/>
        </listOfReactants>
        <listOfProducts>
          <speciesReference species="S18"/>
          <speciesReference species="S42"/>
        </listOfProducts>
        <kineticLaw>
          <math xmlns="http://www.w3.org/1998/Math/MathML">
            <apply>
              <times/>
              <ci> alphamIB </ci>
              <ci> S42 </ci>
            </apply>
          </math>
        </kineticLaw>
      </reaction>
      <reaction id="R164" reversible="false">
        <listOfReactants>
          <speciesReference species="S51"/>
        </listOfReactants>
        <listOfProducts>
          <speciesReference species="S18"/>
          <speciesReference species="S51"/>
        </listOfProducts>
        <kineticLaw>
          <math xmlns="http://www.w3.org/1998/Math/MathML">
            <apply>
              <times/>
              <ci> alphamIB </ci>
              <ci> S51 </ci>
            </apply>
          </math>
        </kineticLaw>
      </reaction>
      <reaction id="R165" reversible="false">
        <listOfReactants>
          <speciesReference species="S33"/>
        </listOfReactants>
        <listOfProducts>
          <speciesReference species="S22"/>
          <speciesReference species="S33"/>
        </listOfProducts>
        <kineticLaw>
          <math xmlns="http://www.w3.org/1998/Math/MathML">
            <apply>
              <times/>
              <ci> alphamIB </ci>
              <ci> S33 </ci>
            </apply>
          </math>
        </kineticLaw>
      </reaction>
      <reaction id="R166" reversible="false">
        <listOfReactants>
          <speciesReference species="S39"/>
        </listOfReactants>
        <listOfProducts>
          <speciesReference species="S22"/>
          <speciesReference species="S39"/>
        </listOfProducts>
        <kineticLaw>
          <math xmlns="http://www.w3.org/1998/Math/MathML">
            <apply>
              <times/>
              <ci> alphamIB </ci>
              <ci> S39 </ci>
            </apply>
          </math>
        </kineticLaw>
      </reaction>
      <reaction id="R167" reversible="false">
        <listOfReactants>
          <speciesReference species="S49"/>
        </listOfReactants>
        <listOfProducts>
          <speciesReference species="S22"/>
          <speciesReference species="S49"/>
        </listOfProducts>
        <kineticLaw>
          <math xmlns="http://www.w3.org/1998/Math/MathML">
            <apply>
              <times/>
              <ci> alphamIB </ci>
              <ci> S49 </ci>
            </apply>
          </math>
        </kineticLaw>
      </reaction>
      <reaction id="R168" reversible="false">
        <listOfReactants>
          <speciesReference species="S52"/>
        </listOfReactants>
        <listOfProducts>
          <speciesReference species="S22"/>
          <speciesReference species="S52"/>
        </listOfProducts>
        <kineticLaw>
          <math xmlns="http://www.w3.org/1998/Math/MathML">
            <apply>
              <times/>
              <ci> alphamIB </ci>
              <ci> S52 </ci>
            </apply>
          </math>
        </kineticLaw>
      </reaction>
      <reaction id="R169" reversible="false">
        <listOfReactants>
          <speciesReference species="S44"/>
        </listOfReactants>
        <listOfProducts>
          <speciesReference species="S21"/>
          <speciesReference species="S44"/>
        </listOfProducts>
        <kineticLaw>
          <math xmlns="http://www.w3.org/1998/Math/MathML">
            <apply>
              <times/>
              <ci> alphamIB </ci>
              <ci> S44 </ci>
            </apply>
          </math>
        </kineticLaw>
      </reaction>
      <reaction id="R170" reversible="false">
        <listOfReactants>
          <speciesReference species="S46"/>
        </listOfReactants>
        <listOfProducts>
          <speciesReference species="S21"/>
          <speciesReference species="S46"/>
        </listOfProducts>
        <kineticLaw>
          <math xmlns="http://www.w3.org/1998/Math/MathML">
            <apply>
              <times/>
              <ci> alphamIB </ci>
              <ci> S46 </ci>
            </apply>
          </math>
        </kineticLaw>
      </reaction>
      <reaction id="R171" reversible="false">
        <listOfReactants>
          <speciesReference species="S50"/>
        </listOfReactants>
        <listOfProducts>
          <speciesReference species="S21"/>
          <speciesReference species="S50"/>
        </listOfProducts>
        <kineticLaw>
          <math xmlns="http://www.w3.org/1998/Math/MathML">
            <apply>
              <times/>
              <ci> alphamIB </ci>
              <ci> S50 </ci>
            </apply>
          </math>
        </kineticLaw>
      </reaction>
      <reaction id="R172" reversible="false">
        <listOfReactants>
          <speciesReference species="S40"/>
        </listOfReactants>
        <listOfProducts>
          <speciesReference species="S20"/>
          <speciesReference species="S40"/>
        </listOfProducts>
        <kineticLaw>
          <math xmlns="http://www.w3.org/1998/Math/MathML">
            <apply>
              <times/>
              <ci> alphamIB </ci>
              <ci> S40 </ci>
            </apply>
          </math>
        </kineticLaw>
      </reaction>
      <reaction id="R173" reversible="false">
        <listOfReactants>
          <speciesReference species="S43"/>
        </listOfReactants>
        <listOfProducts>
          <speciesReference species="S20"/>
          <speciesReference species="S43"/>
        </listOfProducts>
        <kineticLaw>
          <math xmlns="http://www.w3.org/1998/Math/MathML">
            <apply>
              <times/>
              <ci> alphamIB </ci>
              <ci> S43 </ci>
            </apply>
          </math>
        </kineticLaw>
      </reaction>
      <reaction id="R174" reversible="false">
        <listOfReactants>
          <speciesReference species="S48"/>
        </listOfReactants>
        <listOfProducts>
          <speciesReference species="S20"/>
          <speciesReference species="S48"/>
        </listOfProducts>
        <kineticLaw>
          <math xmlns="http://www.w3.org/1998/Math/MathML">
            <apply>
              <times/>
              <ci> alphamIB </ci>
              <ci> S48 </ci>
            </apply>
          </math>
        </kineticLaw>
      </reaction>
      <reaction id="R175" reversible="false">
        <listOfReactants>
          <speciesReference species="S53"/>
        </listOfReactants>
        <listOfProducts>
          <speciesReference species="S25"/>
          <speciesReference species="S28"/>
        </listOfProducts>
        <kineticLaw>
          <math xmlns="http://www.w3.org/1998/Math/MathML">
            <apply>
              <times/>
              <cn> 2 </cn>
              <ci> koffIB </ci>
              <ci> S53 </ci>
            </apply>
          </math>
        </kineticLaw>
      </reaction>
      <reaction id="R176" reversible="false">
        <listOfReactants>
          <speciesReference species="S54"/>
        </listOfReactants>
        <listOfProducts>
          <speciesReference species="S26"/>
          <speciesReference species="S29"/>
        </listOfProducts>
        <kineticLaw>
          <math xmlns="http://www.w3.org/1998/Math/MathML">
            <apply>
              <times/>
              <cn> 2 </cn>
              <ci> koffIB </ci>
              <ci> S54 </ci>
            </apply>
          </math>
        </kineticLaw>
      </reaction>
      <reaction id="R177" reversible="false">
        <listOfReactants>
          <speciesReference species="S55"/>
        </listOfReactants>
        <listOfProducts>
          <speciesReference species="S26"/>
          <speciesReference species="S47"/>
        </listOfProducts>
        <kineticLaw>
          <math xmlns="http://www.w3.org/1998/Math/MathML">
            <apply>
              <times/>
              <ci> koffIB </ci>
              <ci> S55 </ci>
            </apply>
          </math>
        </kineticLaw>
      </reaction>
      <reaction id="R178" reversible="false">
        <listOfReactants>
          <speciesReference species="S56"/>
        </listOfReactants>
        <listOfProducts>
          <speciesReference species="S27"/>
          <speciesReference species="S30"/>
        </listOfProducts>
        <kineticLaw>
          <math xmlns="http://www.w3.org/1998/Math/MathML">
            <apply>
              <times/>
              <cn> 2 </cn>
              <ci> koffIB </ci>
              <ci> S56 </ci>
            </apply>
          </math>
        </kineticLaw>
      </reaction>
      <reaction id="R179" reversible="false">
        <listOfReactants>
          <speciesReference species="S57"/>
        </listOfReactants>
        <listOfProducts>
          <speciesReference species="S13"/>
          <speciesReference species="S31"/>
        </listOfProducts>
        <kineticLaw>
          <math xmlns="http://www.w3.org/1998/Math/MathML">
            <apply>
              <times/>
              <cn> 2 </cn>
              <ci> koffIB </ci>
              <ci> S57 </ci>
            </apply>
          </math>
        </kineticLaw>
      </reaction>
      <reaction id="R180" reversible="false">
        <listOfReactants>
          <speciesReference species="S58"/>
        </listOfReactants>
        <listOfProducts>
          <speciesReference species="S13"/>
          <speciesReference species="S32"/>
        </listOfProducts>
        <kineticLaw>
          <math xmlns="http://www.w3.org/1998/Math/MathML">
            <apply>
              <times/>
              <cn> 2 </cn>
              <ci> koffIB </ci>
              <ci> S58 </ci>
            </apply>
          </math>
        </kineticLaw>
      </reaction>
      <reaction id="R181" reversible="false">
        <listOfReactants>
          <speciesReference species="S59"/>
        </listOfReactants>
        <listOfProducts>
          <speciesReference species="S13"/>
          <speciesReference species="S34"/>
        </listOfProducts>
        <kineticLaw>
          <math xmlns="http://www.w3.org/1998/Math/MathML">
            <apply>
              <times/>
              <ci> koffIB </ci>
              <ci> S59 </ci>
            </apply>
          </math>
        </kineticLaw>
      </reaction>
      <reaction id="R182" reversible="false">
        <listOfReactants>
          <speciesReference species="S60"/>
        </listOfReactants>
        <listOfProducts>
          <speciesReference species="S13"/>
          <speciesReference species="S49"/>
        </listOfProducts>
        <kineticLaw>
          <math xmlns="http://www.w3.org/1998/Math/MathML">
            <apply>
              <times/>
              <ci> koffIB </ci>
              <ci> S60 </ci>
            </apply>
          </math>
        </kineticLaw>
      </reaction>
      <reaction id="R183" reversible="false">
        <listOfReactants>
          <speciesReference species="S61"/>
        </listOfReactants>
        <listOfProducts>
          <speciesReference species="S13"/>
          <speciesReference species="S52"/>
        </listOfProducts>
        <kineticLaw>
          <math xmlns="http://www.w3.org/1998/Math/MathML">
            <apply>
              <times/>
              <ci> koffIB </ci>
              <ci> S61 </ci>
            </apply>
          </math>
        </kineticLaw>
      </reaction>
      <reaction id="R184" reversible="false">
        <listOfReactants>
          <speciesReference species="S62"/>
        </listOfReactants>
        <listOfProducts>
          <speciesReference species="S13"/>
          <speciesReference species="S33"/>
        </listOfProducts>
        <kineticLaw>
          <math xmlns="http://www.w3.org/1998/Math/MathML">
            <apply>
              <times/>
              <cn> 2 </cn>
              <ci> koffIB </ci>
              <ci> S62 </ci>
            </apply>
          </math>
        </kineticLaw>
      </reaction>
      <reaction id="R185" reversible="false">
        <listOfReactants>
          <speciesReference species="S63"/>
        </listOfReactants>
        <listOfProducts>
          <speciesReference species="S13"/>
          <speciesReference species="S39"/>
        </listOfProducts>
        <kineticLaw>
          <math xmlns="http://www.w3.org/1998/Math/MathML">
            <apply>
              <times/>
              <ci> koffIB </ci>
              <ci> S63 </ci>
            </apply>
          </math>
        </kineticLaw>
      </reaction>
      <reaction id="R186" reversible="false">
        <listOfReactants>
          <speciesReference species="S59"/>
        </listOfReactants>
        <listOfProducts>
          <speciesReference species="S14"/>
          <speciesReference species="S32"/>
        </listOfProducts>
        <kineticLaw>
          <math xmlns="http://www.w3.org/1998/Math/MathML">
            <apply>
              <times/>
              <ci> koffIB </ci>
              <ci> S59 </ci>
            </apply>
          </math>
        </kineticLaw>
      </reaction>
      <reaction id="R187" reversible="false">
        <listOfReactants>
          <speciesReference species="S64"/>
        </listOfReactants>
        <listOfProducts>
          <speciesReference species="S14"/>
          <speciesReference species="S34"/>
        </listOfProducts>
        <kineticLaw>
          <math xmlns="http://www.w3.org/1998/Math/MathML">
            <apply>
              <times/>
              <cn> 2 </cn>
              <ci> koffIB </ci>
              <ci> S64 </ci>
            </apply>
          </math>
        </kineticLaw>
      </reaction>
      <reaction id="R188" reversible="false">
        <listOfReactants>
          <speciesReference species="S65"/>
        </listOfReactants>
        <listOfProducts>
          <speciesReference species="S15"/>
          <speciesReference species="S35"/>
        </listOfProducts>
        <kineticLaw>
          <math xmlns="http://www.w3.org/1998/Math/MathML">
            <apply>
              <times/>
              <cn> 2 </cn>
              <ci> koffIB </ci>
              <ci> S65 </ci>
            </apply>
          </math>
        </kineticLaw>
      </reaction>
      <reaction id="R189" reversible="false">
        <listOfReactants>
          <speciesReference species="S66"/>
        </listOfReactants>
        <listOfProducts>
          <speciesReference species="S15"/>
          <speciesReference species="S37"/>
        </listOfProducts>
        <kineticLaw>
          <math xmlns="http://www.w3.org/1998/Math/MathML">
            <apply>
              <times/>
              <ci> koffIB </ci>
              <ci> S66 </ci>
            </apply>
          </math>
        </kineticLaw>
      </reaction>
      <reaction id="R190" reversible="false">
        <listOfReactants>
          <speciesReference species="S67"/>
        </listOfReactants>
        <listOfProducts>
          <speciesReference species="S22"/>
          <speciesReference species="S36"/>
        </listOfProducts>
        <kineticLaw>
          <math xmlns="http://www.w3.org/1998/Math/MathML">
            <apply>
              <times/>
              <cn> 2 </cn>
              <ci> koffIB </ci>
              <ci> S67 </ci>
            </apply>
          </math>
        </kineticLaw>
      </reaction>
      <reaction id="R191" reversible="false">
        <listOfReactants>
          <speciesReference species="S66"/>
        </listOfReactants>
        <listOfProducts>
          <speciesReference species="S17"/>
          <speciesReference species="S35"/>
        </listOfProducts>
        <kineticLaw>
          <math xmlns="http://www.w3.org/1998/Math/MathML">
            <apply>
              <times/>
              <ci> koffIB </ci>
              <ci> S66 </ci>
            </apply>
          </math>
        </kineticLaw>
      </reaction>
      <reaction id="R192" reversible="false">
        <listOfReactants>
          <speciesReference species="S68"/>
        </listOfReactants>
        <listOfProducts>
          <speciesReference species="S17"/>
          <speciesReference species="S37"/>
        </listOfProducts>
        <kineticLaw>
          <math xmlns="http://www.w3.org/1998/Math/MathML">
            <apply>
              <times/>
              <cn> 2 </cn>
              <ci> koffIB </ci>
              <ci> S68 </ci>
            </apply>
          </math>
        </kineticLaw>
      </reaction>
      <reaction id="R193" reversible="false">
        <listOfReactants>
          <speciesReference species="S69"/>
        </listOfReactants>
        <listOfProducts>
          <speciesReference species="S16"/>
          <speciesReference species="S51"/>
        </listOfProducts>
        <kineticLaw>
          <math xmlns="http://www.w3.org/1998/Math/MathML">
            <apply>
              <times/>
              <ci> koffIB </ci>
              <ci> S69 </ci>
            </apply>
          </math>
        </kineticLaw>
      </reaction>
      <reaction id="R194" reversible="false">
        <listOfReactants>
          <speciesReference species="S70"/>
        </listOfReactants>
        <listOfProducts>
          <speciesReference species="S16"/>
          <speciesReference species="S38"/>
        </listOfProducts>
        <kineticLaw>
          <math xmlns="http://www.w3.org/1998/Math/MathML">
            <apply>
              <times/>
              <cn> 2 </cn>
              <ci> koffIB </ci>
              <ci> S70 </ci>
            </apply>
          </math>
        </kineticLaw>
      </reaction>
      <reaction id="R195" reversible="false">
        <listOfReactants>
          <speciesReference species="S71"/>
        </listOfReactants>
        <listOfProducts>
          <speciesReference species="S16"/>
          <speciesReference species="S42"/>
        </listOfProducts>
        <kineticLaw>
          <math xmlns="http://www.w3.org/1998/Math/MathML">
            <apply>
              <times/>
              <ci> koffIB </ci>
              <ci> S71 </ci>
            </apply>
          </math>
        </kineticLaw>
      </reaction>
      <reaction id="R196" reversible="false">
        <listOfReactants>
          <speciesReference species="S72"/>
        </listOfReactants>
        <listOfProducts>
          <speciesReference species="S15"/>
          <speciesReference species="S49"/>
        </listOfProducts>
        <kineticLaw>
          <math xmlns="http://www.w3.org/1998/Math/MathML">
            <apply>
              <times/>
              <ci> koffIB </ci>
              <ci> S72 </ci>
            </apply>
          </math>
        </kineticLaw>
      </reaction>
      <reaction id="R197" reversible="false">
        <listOfReactants>
          <speciesReference species="S73"/>
        </listOfReactants>
        <listOfProducts>
          <speciesReference species="S15"/>
          <speciesReference species="S52"/>
        </listOfProducts>
        <kineticLaw>
          <math xmlns="http://www.w3.org/1998/Math/MathML">
            <apply>
              <times/>
              <ci> koffIB </ci>
              <ci> S73 </ci>
            </apply>
          </math>
        </kineticLaw>
      </reaction>
      <reaction id="R198" reversible="false">
        <listOfReactants>
          <speciesReference species="S63"/>
        </listOfReactants>
        <listOfProducts>
          <speciesReference species="S15"/>
          <speciesReference species="S33"/>
        </listOfProducts>
        <kineticLaw>
          <math xmlns="http://www.w3.org/1998/Math/MathML">
            <apply>
              <times/>
              <ci> koffIB </ci>
              <ci> S63 </ci>
            </apply>
          </math>
        </kineticLaw>
      </reaction>
      <reaction id="R199" reversible="false">
        <listOfReactants>
          <speciesReference species="S74"/>
        </listOfReactants>
        <listOfProducts>
          <speciesReference species="S15"/>
          <speciesReference species="S39"/>
        </listOfProducts>
        <kineticLaw>
          <math xmlns="http://www.w3.org/1998/Math/MathML">
            <apply>
              <times/>
              <cn> 2 </cn>
              <ci> koffIB </ci>
              <ci> S74 </ci>
            </apply>
          </math>
        </kineticLaw>
      </reaction>
      <reaction id="R200" reversible="false">
        <listOfReactants>
          <speciesReference species="S75"/>
        </listOfReactants>
        <listOfProducts>
          <speciesReference species="S16"/>
          <speciesReference species="S48"/>
        </listOfProducts>
        <kineticLaw>
          <math xmlns="http://www.w3.org/1998/Math/MathML">
            <apply>
              <times/>
              <ci> koffIB </ci>
              <ci> S75 </ci>
            </apply>
          </math>
        </kineticLaw>
      </reaction>
      <reaction id="R201" reversible="false">
        <listOfReactants>
          <speciesReference species="S76"/>
        </listOfReactants>
        <listOfProducts>
          <speciesReference species="S16"/>
          <speciesReference species="S40"/>
        </listOfProducts>
        <kineticLaw>
          <math xmlns="http://www.w3.org/1998/Math/MathML">
            <apply>
              <times/>
              <cn> 2 </cn>
              <ci> koffIB </ci>
              <ci> S76 </ci>
            </apply>
          </math>
        </kineticLaw>
      </reaction>
      <reaction id="R202" reversible="false">
        <listOfReactants>
          <speciesReference species="S77"/>
        </listOfReactants>
        <listOfProducts>
          <speciesReference species="S16"/>
          <speciesReference species="S43"/>
        </listOfProducts>
        <kineticLaw>
          <math xmlns="http://www.w3.org/1998/Math/MathML">
            <apply>
              <times/>
              <ci> koffIB </ci>
              <ci> S77 </ci>
            </apply>
          </math>
        </kineticLaw>
      </reaction>
      <reaction id="R203" reversible="false">
        <listOfReactants>
          <speciesReference species="S78"/>
        </listOfReactants>
        <listOfProducts>
          <speciesReference species="S17"/>
          <speciesReference species="S41"/>
        </listOfProducts>
        <kineticLaw>
          <math xmlns="http://www.w3.org/1998/Math/MathML">
            <apply>
              <times/>
              <cn> 2 </cn>
              <ci> koffIB </ci>
              <ci> S78 </ci>
            </apply>
          </math>
        </kineticLaw>
      </reaction>
      <reaction id="R204" reversible="false">
        <listOfReactants>
          <speciesReference species="S79"/>
        </listOfReactants>
        <listOfProducts>
          <speciesReference species="S17"/>
          <speciesReference species="S45"/>
        </listOfProducts>
        <kineticLaw>
          <math xmlns="http://www.w3.org/1998/Math/MathML">
            <apply>
              <times/>
              <ci> koffIB </ci>
              <ci> S79 </ci>
            </apply>
          </math>
        </kineticLaw>
      </reaction>
      <reaction id="R205" reversible="false">
        <listOfReactants>
          <speciesReference species="S80"/>
        </listOfReactants>
        <listOfProducts>
          <speciesReference species="S19"/>
          <speciesReference species="S51"/>
        </listOfProducts>
        <kineticLaw>
          <math xmlns="http://www.w3.org/1998/Math/MathML">
            <apply>
              <times/>
              <ci> koffIB </ci>
              <ci> S80 </ci>
            </apply>
          </math>
        </kineticLaw>
      </reaction>
      <reaction id="R206" reversible="false">
        <listOfReactants>
          <speciesReference species="S71"/>
        </listOfReactants>
        <listOfProducts>
          <speciesReference species="S19"/>
          <speciesReference species="S38"/>
        </listOfProducts>
        <kineticLaw>
          <math xmlns="http://www.w3.org/1998/Math/MathML">
            <apply>
              <times/>
              <ci> koffIB </ci>
              <ci> S71 </ci>
            </apply>
          </math>
        </kineticLaw>
      </reaction>
      <reaction id="R207" reversible="false">
        <listOfReactants>
          <speciesReference species="S81"/>
        </listOfReactants>
        <listOfProducts>
          <speciesReference species="S19"/>
          <speciesReference species="S42"/>
        </listOfProducts>
        <kineticLaw>
          <math xmlns="http://www.w3.org/1998/Math/MathML">
            <apply>
              <times/>
              <cn> 2 </cn>
              <ci> koffIB </ci>
              <ci> S81 </ci>
            </apply>
          </math>
        </kineticLaw>
      </reaction>
      <reaction id="R208" reversible="false">
        <listOfReactants>
          <speciesReference species="S82"/>
        </listOfReactants>
        <listOfProducts>
          <speciesReference species="S18"/>
          <speciesReference species="S48"/>
        </listOfProducts>
        <kineticLaw>
          <math xmlns="http://www.w3.org/1998/Math/MathML">
            <apply>
              <times/>
              <ci> koffIB </ci>
              <ci> S82 </ci>
            </apply>
          </math>
        </kineticLaw>
      </reaction>
      <reaction id="R209" reversible="false">
        <listOfReactants>
          <speciesReference species="S77"/>
        </listOfReactants>
        <listOfProducts>
          <speciesReference species="S18"/>
          <speciesReference species="S40"/>
        </listOfProducts>
        <kineticLaw>
          <math xmlns="http://www.w3.org/1998/Math/MathML">
            <apply>
              <times/>
              <ci> koffIB </ci>
              <ci> S77 </ci>
            </apply>
          </math>
        </kineticLaw>
      </reaction>
      <reaction id="R210" reversible="false">
        <listOfReactants>
          <speciesReference species="S83"/>
        </listOfReactants>
        <listOfProducts>
          <speciesReference species="S18"/>
          <speciesReference species="S43"/>
        </listOfProducts>
        <kineticLaw>
          <math xmlns="http://www.w3.org/1998/Math/MathML">
            <apply>
              <times/>
              <cn> 2 </cn>
              <ci> koffIB </ci>
              <ci> S83 </ci>
            </apply>
          </math>
        </kineticLaw>
      </reaction>
      <reaction id="R211" reversible="false">
        <listOfReactants>
          <speciesReference species="S84"/>
        </listOfReactants>
        <listOfProducts>
          <speciesReference species="S20"/>
          <speciesReference species="S50"/>
        </listOfProducts>
        <kineticLaw>
          <math xmlns="http://www.w3.org/1998/Math/MathML">
            <apply>
              <times/>
              <ci> koffIB </ci>
              <ci> S84 </ci>
            </apply>
          </math>
        </kineticLaw>
      </reaction>
      <reaction id="R212" reversible="false">
        <listOfReactants>
          <speciesReference species="S85"/>
        </listOfReactants>
        <listOfProducts>
          <speciesReference species="S20"/>
          <speciesReference species="S44"/>
        </listOfProducts>
        <kineticLaw>
          <math xmlns="http://www.w3.org/1998/Math/MathML">
            <apply>
              <times/>
              <cn> 2 </cn>
              <ci> koffIB </ci>
              <ci> S85 </ci>
            </apply>
          </math>
        </kineticLaw>
      </reaction>
      <reaction id="R213" reversible="false">
        <listOfReactants>
          <speciesReference species="S86"/>
        </listOfReactants>
        <listOfProducts>
          <speciesReference species="S20"/>
          <speciesReference species="S46"/>
        </listOfProducts>
        <kineticLaw>
          <math xmlns="http://www.w3.org/1998/Math/MathML">
            <apply>
              <times/>
              <ci> koffIB </ci>
              <ci> S86 </ci>
            </apply>
          </math>
        </kineticLaw>
      </reaction>
      <reaction id="R214" reversible="false">
        <listOfReactants>
          <speciesReference species="S79"/>
        </listOfReactants>
        <listOfProducts>
          <speciesReference species="S20"/>
          <speciesReference species="S41"/>
        </listOfProducts>
        <kineticLaw>
          <math xmlns="http://www.w3.org/1998/Math/MathML">
            <apply>
              <times/>
              <ci> koffIB </ci>
              <ci> S79 </ci>
            </apply>
          </math>
        </kineticLaw>
      </reaction>
      <reaction id="R215" reversible="false">
        <listOfReactants>
          <speciesReference species="S87"/>
        </listOfReactants>
        <listOfProducts>
          <speciesReference species="S20"/>
          <speciesReference species="S45"/>
        </listOfProducts>
        <kineticLaw>
          <math xmlns="http://www.w3.org/1998/Math/MathML">
            <apply>
              <times/>
              <cn> 2 </cn>
              <ci> koffIB </ci>
              <ci> S87 </ci>
            </apply>
          </math>
        </kineticLaw>
      </reaction>
      <reaction id="R216" reversible="false">
        <listOfReactants>
          <speciesReference species="S60"/>
        </listOfReactants>
        <listOfProducts>
          <speciesReference species="S21"/>
          <speciesReference species="S49"/>
        </listOfProducts>
        <kineticLaw>
          <math xmlns="http://www.w3.org/1998/Math/MathML">
            <apply>
              <times/>
              <ci> koffIB </ci>
              <ci> S60 </ci>
            </apply>
          </math>
        </kineticLaw>
      </reaction>
      <reaction id="R217" reversible="false">
        <listOfReactants>
          <speciesReference species="S61"/>
        </listOfReactants>
        <listOfProducts>
          <speciesReference species="S21"/>
          <speciesReference species="S52"/>
        </listOfProducts>
        <kineticLaw>
          <math xmlns="http://www.w3.org/1998/Math/MathML">
            <apply>
              <times/>
              <ci> koffIB </ci>
              <ci> S61 </ci>
            </apply>
          </math>
        </kineticLaw>
      </reaction>
      <reaction id="R218" reversible="false">
        <listOfReactants>
          <speciesReference species="S62"/>
        </listOfReactants>
        <listOfProducts>
          <speciesReference species="S21"/>
          <speciesReference species="S33"/>
        </listOfProducts>
        <kineticLaw>
          <math xmlns="http://www.w3.org/1998/Math/MathML">
            <apply>
              <times/>
              <cn> 2 </cn>
              <ci> koffIB </ci>
              <ci> S62 </ci>
            </apply>
          </math>
        </kineticLaw>
      </reaction>
      <reaction id="R219" reversible="false">
        <listOfReactants>
          <speciesReference species="S63"/>
        </listOfReactants>
        <listOfProducts>
          <speciesReference species="S21"/>
          <speciesReference species="S39"/>
        </listOfProducts>
        <kineticLaw>
          <math xmlns="http://www.w3.org/1998/Math/MathML">
            <apply>
              <times/>
              <ci> koffIB </ci>
              <ci> S63 </ci>
            </apply>
          </math>
        </kineticLaw>
      </reaction>
      <reaction id="R220" reversible="false">
        <listOfReactants>
          <speciesReference species="S88"/>
        </listOfReactants>
        <listOfProducts>
          <speciesReference species="S22"/>
          <speciesReference species="S50"/>
        </listOfProducts>
        <kineticLaw>
          <math xmlns="http://www.w3.org/1998/Math/MathML">
            <apply>
              <times/>
              <ci> koffIB </ci>
              <ci> S88 </ci>
            </apply>
          </math>
        </kineticLaw>
      </reaction>
      <reaction id="R221" reversible="false">
        <listOfReactants>
          <speciesReference species="S86"/>
        </listOfReactants>
        <listOfProducts>
          <speciesReference species="S22"/>
          <speciesReference species="S44"/>
        </listOfProducts>
        <kineticLaw>
          <math xmlns="http://www.w3.org/1998/Math/MathML">
            <apply>
              <times/>
              <ci> koffIB </ci>
              <ci> S86 </ci>
            </apply>
          </math>
        </kineticLaw>
      </reaction>
      <reaction id="R222" reversible="false">
        <listOfReactants>
          <speciesReference species="S89"/>
        </listOfReactants>
        <listOfProducts>
          <speciesReference species="S22"/>
          <speciesReference species="S46"/>
        </listOfProducts>
        <kineticLaw>
          <math xmlns="http://www.w3.org/1998/Math/MathML">
            <apply>
              <times/>
              <cn> 2 </cn>
              <ci> koffIB </ci>
              <ci> S89 </ci>
            </apply>
          </math>
        </kineticLaw>
      </reaction>
      <reaction id="R223" reversible="false">
        <listOfReactants>
          <speciesReference species="S55"/>
        </listOfReactants>
        <listOfProducts>
          <speciesReference species="S24"/>
          <speciesReference species="S29"/>
        </listOfProducts>
        <kineticLaw>
          <math xmlns="http://www.w3.org/1998/Math/MathML">
            <apply>
              <times/>
              <ci> koffIB </ci>
              <ci> S55 </ci>
            </apply>
          </math>
        </kineticLaw>
      </reaction>
      <reaction id="R224" reversible="false">
        <listOfReactants>
          <speciesReference species="S90"/>
        </listOfReactants>
        <listOfProducts>
          <speciesReference species="S24"/>
          <speciesReference species="S47"/>
        </listOfProducts>
        <kineticLaw>
          <math xmlns="http://www.w3.org/1998/Math/MathML">
            <apply>
              <times/>
              <cn> 2 </cn>
              <ci> koffIB </ci>
              <ci> S90 </ci>
            </apply>
          </math>
        </kineticLaw>
      </reaction>
      <reaction id="R225" reversible="false">
        <listOfReactants>
          <speciesReference species="S75"/>
        </listOfReactants>
        <listOfProducts>
          <speciesReference species="S24"/>
          <speciesReference species="S40"/>
        </listOfProducts>
        <kineticLaw>
          <math xmlns="http://www.w3.org/1998/Math/MathML">
            <apply>
              <times/>
              <ci> koffIB </ci>
              <ci> S75 </ci>
            </apply>
          </math>
        </kineticLaw>
      </reaction>
      <reaction id="R226" reversible="false">
        <listOfReactants>
          <speciesReference species="S82"/>
        </listOfReactants>
        <listOfProducts>
          <speciesReference species="S24"/>
          <speciesReference species="S43"/>
        </listOfProducts>
        <kineticLaw>
          <math xmlns="http://www.w3.org/1998/Math/MathML">
            <apply>
              <times/>
              <ci> koffIB </ci>
              <ci> S82 </ci>
            </apply>
          </math>
        </kineticLaw>
      </reaction>
      <reaction id="R227" reversible="false">
        <listOfReactants>
          <speciesReference species="S91"/>
        </listOfReactants>
        <listOfProducts>
          <speciesReference species="S24"/>
          <speciesReference species="S48"/>
        </listOfProducts>
        <kineticLaw>
          <math xmlns="http://www.w3.org/1998/Math/MathML">
            <apply>
              <times/>
              <cn> 2 </cn>
              <ci> koffIB </ci>
              <ci> S91 </ci>
            </apply>
          </math>
        </kineticLaw>
      </reaction>
      <reaction id="R228" reversible="false">
        <listOfReactants>
          <speciesReference species="S60"/>
        </listOfReactants>
        <listOfProducts>
          <speciesReference species="S23"/>
          <speciesReference species="S33"/>
        </listOfProducts>
        <kineticLaw>
          <math xmlns="http://www.w3.org/1998/Math/MathML">
            <apply>
              <times/>
              <ci> koffIB </ci>
              <ci> S60 </ci>
            </apply>
          </math>
        </kineticLaw>
      </reaction>
      <reaction id="R229" reversible="false">
        <listOfReactants>
          <speciesReference species="S72"/>
        </listOfReactants>
        <listOfProducts>
          <speciesReference species="S23"/>
          <speciesReference species="S39"/>
        </listOfProducts>
        <kineticLaw>
          <math xmlns="http://www.w3.org/1998/Math/MathML">
            <apply>
              <times/>
              <ci> koffIB </ci>
              <ci> S72 </ci>
            </apply>
          </math>
        </kineticLaw>
      </reaction>
      <reaction id="R230" reversible="false">
        <listOfReactants>
          <speciesReference species="S92"/>
        </listOfReactants>
        <listOfProducts>
          <speciesReference species="S23"/>
          <speciesReference species="S49"/>
        </listOfProducts>
        <kineticLaw>
          <math xmlns="http://www.w3.org/1998/Math/MathML">
            <apply>
              <times/>
              <cn> 2 </cn>
              <ci> koffIB </ci>
              <ci> S92 </ci>
            </apply>
          </math>
        </kineticLaw>
      </reaction>
      <reaction id="R231" reversible="false">
        <listOfReactants>
          <speciesReference species="S93"/>
        </listOfReactants>
        <listOfProducts>
          <speciesReference species="S23"/>
          <speciesReference species="S52"/>
        </listOfProducts>
        <kineticLaw>
          <math xmlns="http://www.w3.org/1998/Math/MathML">
            <apply>
              <times/>
              <ci> koffIB </ci>
              <ci> S93 </ci>
            </apply>
          </math>
        </kineticLaw>
      </reaction>
      <reaction id="R232" reversible="false">
        <listOfReactants>
          <speciesReference species="S84"/>
        </listOfReactants>
        <listOfProducts>
          <speciesReference species="S23"/>
          <speciesReference species="S44"/>
        </listOfProducts>
        <kineticLaw>
          <math xmlns="http://www.w3.org/1998/Math/MathML">
            <apply>
              <times/>
              <ci> koffIB </ci>
              <ci> S84 </ci>
            </apply>
          </math>
        </kineticLaw>
      </reaction>
      <reaction id="R233" reversible="false">
        <listOfReactants>
          <speciesReference species="S88"/>
        </listOfReactants>
        <listOfProducts>
          <speciesReference species="S23"/>
          <speciesReference species="S46"/>
        </listOfProducts>
        <kineticLaw>
          <math xmlns="http://www.w3.org/1998/Math/MathML">
            <apply>
              <times/>
              <ci> koffIB </ci>
              <ci> S88 </ci>
            </apply>
          </math>
        </kineticLaw>
      </reaction>
      <reaction id="R234" reversible="false">
        <listOfReactants>
          <speciesReference species="S94"/>
        </listOfReactants>
        <listOfProducts>
          <speciesReference species="S23"/>
          <speciesReference species="S50"/>
        </listOfProducts>
        <kineticLaw>
          <math xmlns="http://www.w3.org/1998/Math/MathML">
            <apply>
              <times/>
              <cn> 2 </cn>
              <ci> koffIB </ci>
              <ci> S94 </ci>
            </apply>
          </math>
        </kineticLaw>
      </reaction>
      <reaction id="R235" reversible="false">
        <listOfReactants>
          <speciesReference species="S69"/>
        </listOfReactants>
        <listOfProducts>
          <speciesReference species="S21"/>
          <speciesReference species="S38"/>
        </listOfProducts>
        <kineticLaw>
          <math xmlns="http://www.w3.org/1998/Math/MathML">
            <apply>
              <times/>
              <ci> koffIB </ci>
              <ci> S69 </ci>
            </apply>
          </math>
        </kineticLaw>
      </reaction>
      <reaction id="R236" reversible="false">
        <listOfReactants>
          <speciesReference species="S80"/>
        </listOfReactants>
        <listOfProducts>
          <speciesReference species="S21"/>
          <speciesReference species="S42"/>
        </listOfProducts>
        <kineticLaw>
          <math xmlns="http://www.w3.org/1998/Math/MathML">
            <apply>
              <times/>
              <ci> koffIB </ci>
              <ci> S80 </ci>
            </apply>
          </math>
        </kineticLaw>
      </reaction>
      <reaction id="R237" reversible="false">
        <listOfReactants>
          <speciesReference species="S95"/>
        </listOfReactants>
        <listOfProducts>
          <speciesReference species="S21"/>
          <speciesReference species="S51"/>
        </listOfProducts>
        <kineticLaw>
          <math xmlns="http://www.w3.org/1998/Math/MathML">
            <apply>
              <times/>
              <cn> 2 </cn>
              <ci> koffIB </ci>
              <ci> S95 </ci>
            </apply>
          </math>
        </kineticLaw>
      </reaction>
      <reaction id="R238" reversible="false">
        <listOfReactants>
          <speciesReference species="S61"/>
        </listOfReactants>
        <listOfProducts>
          <speciesReference species="S18"/>
          <speciesReference species="S33"/>
        </listOfProducts>
        <kineticLaw>
          <math xmlns="http://www.w3.org/1998/Math/MathML">
            <apply>
              <times/>
              <ci> koffIB </ci>
              <ci> S61 </ci>
            </apply>
          </math>
        </kineticLaw>
      </reaction>
      <reaction id="R239" reversible="false">
        <listOfReactants>
          <speciesReference species="S73"/>
        </listOfReactants>
        <listOfProducts>
          <speciesReference species="S18"/>
          <speciesReference species="S39"/>
        </listOfProducts>
        <kineticLaw>
          <math xmlns="http://www.w3.org/1998/Math/MathML">
            <apply>
              <times/>
              <ci> koffIB </ci>
              <ci> S73 </ci>
            </apply>
          </math>
        </kineticLaw>
      </reaction>
      <reaction id="R240" reversible="false">
        <listOfReactants>
          <speciesReference species="S93"/>
        </listOfReactants>
        <listOfProducts>
          <speciesReference species="S18"/>
          <speciesReference species="S49"/>
        </listOfProducts>
        <kineticLaw>
          <math xmlns="http://www.w3.org/1998/Math/MathML">
            <apply>
              <times/>
              <ci> koffIB </ci>
              <ci> S93 </ci>
            </apply>
          </math>
        </kineticLaw>
      </reaction>
      <reaction id="R241" reversible="false">
        <listOfReactants>
          <speciesReference species="S96"/>
        </listOfReactants>
        <listOfProducts>
          <speciesReference species="S18"/>
          <speciesReference species="S52"/>
        </listOfProducts>
        <kineticLaw>
          <math xmlns="http://www.w3.org/1998/Math/MathML">
            <apply>
              <times/>
              <cn> 2 </cn>
              <ci> koffIB </ci>
              <ci> S96 </ci>
            </apply>
          </math>
        </kineticLaw>
      </reaction>
      <reaction id="R242" reversible="false">
        <listOfReactants>
          <speciesReference species="S53"/>
        </listOfReactants>
        <listOfProducts>
          <speciesReference species="S13"/>
          <speciesReference species="S53"/>
        </listOfProducts>
        <kineticLaw>
          <math xmlns="http://www.w3.org/1998/Math/MathML">
            <apply>
              <times/>
              <ci> alphamaxIB </ci>
              <ci> S53 </ci>
            </apply>
          </math>
        </kineticLaw>
      </reaction>
      <reaction id="R243" reversible="false">
        <listOfReactants>
          <speciesReference species="S57"/>
        </listOfReactants>
        <listOfProducts>
          <speciesReference species="S14"/>
          <speciesReference species="S57"/>
        </listOfProducts>
        <kineticLaw>
          <math xmlns="http://www.w3.org/1998/Math/MathML">
            <apply>
              <times/>
              <ci> alphamaxIB </ci>
              <ci> S57 </ci>
            </apply>
          </math>
        </kineticLaw>
      </reaction>
      <reaction id="R244" reversible="false">
        <listOfReactants>
          <speciesReference species="S58"/>
        </listOfReactants>
        <listOfProducts>
          <speciesReference species="S15"/>
          <speciesReference species="S58"/>
        </listOfProducts>
        <kineticLaw>
          <math xmlns="http://www.w3.org/1998/Math/MathML">
            <apply>
              <times/>
              <ci> alphamaxIB </ci>
              <ci> S58 </ci>
            </apply>
          </math>
        </kineticLaw>
      </reaction>
      <reaction id="R245" reversible="false">
        <listOfReactants>
          <speciesReference species="S59"/>
        </listOfReactants>
        <listOfProducts>
          <speciesReference species="S15"/>
          <speciesReference species="S59"/>
        </listOfProducts>
        <kineticLaw>
          <math xmlns="http://www.w3.org/1998/Math/MathML">
            <apply>
              <times/>
              <ci> alphamaxIB </ci>
              <ci> S59 </ci>
            </apply>
          </math>
        </kineticLaw>
      </reaction>
      <reaction id="R246" reversible="false">
        <listOfReactants>
          <speciesReference species="S64"/>
        </listOfReactants>
        <listOfProducts>
          <speciesReference species="S15"/>
          <speciesReference species="S64"/>
        </listOfProducts>
        <kineticLaw>
          <math xmlns="http://www.w3.org/1998/Math/MathML">
            <apply>
              <times/>
              <ci> alphamaxIB </ci>
              <ci> S64 </ci>
            </apply>
          </math>
        </kineticLaw>
      </reaction>
      <reaction id="R247" reversible="false">
        <listOfReactants>
          <speciesReference species="S65"/>
        </listOfReactants>
        <listOfProducts>
          <speciesReference species="S16"/>
          <speciesReference species="S65"/>
        </listOfProducts>
        <kineticLaw>
          <math xmlns="http://www.w3.org/1998/Math/MathML">
            <apply>
              <times/>
              <ci> alphamaxIB </ci>
              <ci> S65 </ci>
            </apply>
          </math>
        </kineticLaw>
      </reaction>
      <reaction id="R248" reversible="false">
        <listOfReactants>
          <speciesReference species="S66"/>
        </listOfReactants>
        <listOfProducts>
          <speciesReference species="S16"/>
          <speciesReference species="S66"/>
        </listOfProducts>
        <kineticLaw>
          <math xmlns="http://www.w3.org/1998/Math/MathML">
            <apply>
              <times/>
              <ci> alphamaxIB </ci>
              <ci> S66 </ci>
            </apply>
          </math>
        </kineticLaw>
      </reaction>
      <reaction id="R249" reversible="false">
        <listOfReactants>
          <speciesReference species="S68"/>
        </listOfReactants>
        <listOfProducts>
          <speciesReference species="S16"/>
          <speciesReference species="S68"/>
        </listOfProducts>
        <kineticLaw>
          <math xmlns="http://www.w3.org/1998/Math/MathML">
            <apply>
              <times/>
              <ci> alphamaxIB </ci>
              <ci> S68 </ci>
            </apply>
          </math>
        </kineticLaw>
      </reaction>
      <reaction id="R250" reversible="false">
        <listOfReactants>
          <speciesReference species="S67"/>
        </listOfReactants>
        <listOfProducts>
          <speciesReference species="S17"/>
          <speciesReference species="S67"/>
        </listOfProducts>
        <kineticLaw>
          <math xmlns="http://www.w3.org/1998/Math/MathML">
            <apply>
              <times/>
              <ci> alphamaxIB </ci>
              <ci> S67 </ci>
            </apply>
          </math>
        </kineticLaw>
      </reaction>
      <reaction id="R251" reversible="false">
        <listOfReactants>
          <speciesReference species="S78"/>
        </listOfReactants>
        <listOfProducts>
          <speciesReference species="S19"/>
          <speciesReference species="S78"/>
        </listOfProducts>
        <kineticLaw>
          <math xmlns="http://www.w3.org/1998/Math/MathML">
            <apply>
              <times/>
              <ci> alphamaxIB </ci>
              <ci> S78 </ci>
            </apply>
          </math>
        </kineticLaw>
      </reaction>
      <reaction id="R252" reversible="false">
        <listOfReactants>
          <speciesReference species="S79"/>
        </listOfReactants>
        <listOfProducts>
          <speciesReference species="S19"/>
          <speciesReference species="S79"/>
        </listOfProducts>
        <kineticLaw>
          <math xmlns="http://www.w3.org/1998/Math/MathML">
            <apply>
              <times/>
              <ci> alphamaxIB </ci>
              <ci> S79 </ci>
            </apply>
          </math>
        </kineticLaw>
      </reaction>
      <reaction id="R253" reversible="false">
        <listOfReactants>
          <speciesReference species="S87"/>
        </listOfReactants>
        <listOfProducts>
          <speciesReference species="S19"/>
          <speciesReference species="S87"/>
        </listOfProducts>
        <kineticLaw>
          <math xmlns="http://www.w3.org/1998/Math/MathML">
            <apply>
              <times/>
              <ci> alphamaxIB </ci>
              <ci> S87 </ci>
            </apply>
          </math>
        </kineticLaw>
      </reaction>
      <reaction id="R254" reversible="false">
        <listOfReactants>
          <speciesReference species="S54"/>
        </listOfReactants>
        <listOfProducts>
          <speciesReference species="S23"/>
          <speciesReference species="S54"/>
        </listOfProducts>
        <kineticLaw>
          <math xmlns="http://www.w3.org/1998/Math/MathML">
            <apply>
              <times/>
              <ci> _rateLaw13 </ci>
              <ci> S54 </ci>
            </apply>
          </math>
        </kineticLaw>
      </reaction>
      <reaction id="R255" reversible="false">
        <listOfReactants>
          <speciesReference species="S55"/>
        </listOfReactants>
        <listOfProducts>
          <speciesReference species="S23"/>
          <speciesReference species="S55"/>
        </listOfProducts>
        <kineticLaw>
          <math xmlns="http://www.w3.org/1998/Math/MathML">
            <apply>
              <times/>
              <ci> _rateLaw13 </ci>
              <ci> S55 </ci>
            </apply>
          </math>
        </kineticLaw>
      </reaction>
      <reaction id="R256" reversible="false">
        <listOfReactants>
          <speciesReference species="S90"/>
        </listOfReactants>
        <listOfProducts>
          <speciesReference species="S23"/>
          <speciesReference species="S90"/>
        </listOfProducts>
        <kineticLaw>
          <math xmlns="http://www.w3.org/1998/Math/MathML">
            <apply>
              <times/>
              <ci> _rateLaw13 </ci>
              <ci> S90 </ci>
            </apply>
          </math>
        </kineticLaw>
      </reaction>
      <reaction id="R257" reversible="false">
        <listOfReactants>
          <speciesReference species="S56"/>
        </listOfReactants>
        <listOfProducts>
          <speciesReference species="S24"/>
          <speciesReference species="S56"/>
        </listOfProducts>
        <kineticLaw>
          <math xmlns="http://www.w3.org/1998/Math/MathML">
            <apply>
              <times/>
              <ci> _rateLaw14 </ci>
              <ci> S56 </ci>
            </apply>
          </math>
        </kineticLaw>
      </reaction>
      <reaction id="R258" reversible="false">
        <listOfReactants>
          <speciesReference species="S70"/>
        </listOfReactants>
        <listOfProducts>
          <speciesReference species="S18"/>
          <speciesReference species="S70"/>
        </listOfProducts>
        <kineticLaw>
          <math xmlns="http://www.w3.org/1998/Math/MathML">
            <apply>
              <times/>
              <ci> alphamaxIB </ci>
              <ci> S70 </ci>
            </apply>
          </math>
        </kineticLaw>
      </reaction>
      <reaction id="R259" reversible="false">
        <listOfReactants>
          <speciesReference species="S71"/>
        </listOfReactants>
        <listOfProducts>
          <speciesReference species="S18"/>
          <speciesReference species="S71"/>
        </listOfProducts>
        <kineticLaw>
          <math xmlns="http://www.w3.org/1998/Math/MathML">
            <apply>
              <times/>
              <ci> alphamaxIB </ci>
              <ci> S71 </ci>
            </apply>
          </math>
        </kineticLaw>
      </reaction>
      <reaction id="R260" reversible="false">
        <listOfReactants>
          <speciesReference species="S81"/>
        </listOfReactants>
        <listOfProducts>
          <speciesReference species="S18"/>
          <speciesReference species="S81"/>
        </listOfProducts>
        <kineticLaw>
          <math xmlns="http://www.w3.org/1998/Math/MathML">
            <apply>
              <times/>
              <ci> alphamaxIB </ci>
              <ci> S81 </ci>
            </apply>
          </math>
        </kineticLaw>
      </reaction>
      <reaction id="R261" reversible="false">
        <listOfReactants>
          <speciesReference species="S95"/>
        </listOfReactants>
        <listOfProducts>
          <speciesReference species="S18"/>
          <speciesReference species="S95"/>
        </listOfProducts>
        <kineticLaw>
          <math xmlns="http://www.w3.org/1998/Math/MathML">
            <apply>
              <times/>
              <ci> _rateLaw15 </ci>
              <ci> S95 </ci>
            </apply>
          </math>
        </kineticLaw>
      </reaction>
      <reaction id="R262" reversible="false">
        <listOfReactants>
          <speciesReference species="S69"/>
        </listOfReactants>
        <listOfProducts>
          <speciesReference species="S18"/>
          <speciesReference species="S69"/>
        </listOfProducts>
        <kineticLaw>
          <math xmlns="http://www.w3.org/1998/Math/MathML">
            <apply>
              <times/>
              <ci> alphamIB </ci>
              <ci> S69 </ci>
            </apply>
          </math>
        </kineticLaw>
      </reaction>
      <reaction id="R263" reversible="false">
        <listOfReactants>
          <speciesReference species="S80"/>
        </listOfReactants>
        <listOfProducts>
          <speciesReference species="S18"/>
          <speciesReference species="S80"/>
        </listOfProducts>
        <kineticLaw>
          <math xmlns="http://www.w3.org/1998/Math/MathML">
            <apply>
              <times/>
              <ci> alphamIB </ci>
              <ci> S80 </ci>
            </apply>
          </math>
        </kineticLaw>
      </reaction>
      <reaction id="R264" reversible="false">
        <listOfReactants>
          <speciesReference species="S62"/>
        </listOfReactants>
        <listOfProducts>
          <speciesReference species="S22"/>
          <speciesReference species="S62"/>
        </listOfProducts>
        <kineticLaw>
          <math xmlns="http://www.w3.org/1998/Math/MathML">
            <apply>
              <times/>
              <ci> alphamaxIB </ci>
              <ci> S62 </ci>
            </apply>
          </math>
        </kineticLaw>
      </reaction>
      <reaction id="R265" reversible="false">
        <listOfReactants>
          <speciesReference species="S63"/>
        </listOfReactants>
        <listOfProducts>
          <speciesReference species="S22"/>
          <speciesReference species="S63"/>
        </listOfProducts>
        <kineticLaw>
          <math xmlns="http://www.w3.org/1998/Math/MathML">
            <apply>
              <times/>
              <ci> alphamaxIB </ci>
              <ci> S63 </ci>
            </apply>
          </math>
        </kineticLaw>
      </reaction>
      <reaction id="R266" reversible="false">
        <listOfReactants>
          <speciesReference species="S74"/>
        </listOfReactants>
        <listOfProducts>
          <speciesReference species="S22"/>
          <speciesReference species="S74"/>
        </listOfProducts>
        <kineticLaw>
          <math xmlns="http://www.w3.org/1998/Math/MathML">
            <apply>
              <times/>
              <ci> alphamaxIB </ci>
              <ci> S74 </ci>
            </apply>
          </math>
        </kineticLaw>
      </reaction>
      <reaction id="R267" reversible="false">
        <listOfReactants>
          <speciesReference species="S92"/>
        </listOfReactants>
        <listOfProducts>
          <speciesReference species="S22"/>
          <speciesReference species="S92"/>
        </listOfProducts>
        <kineticLaw>
          <math xmlns="http://www.w3.org/1998/Math/MathML">
            <apply>
              <times/>
              <ci> _rateLaw16 </ci>
              <ci> S92 </ci>
            </apply>
          </math>
        </kineticLaw>
      </reaction>
      <reaction id="R268" reversible="false">
        <listOfReactants>
          <speciesReference species="S93"/>
        </listOfReactants>
        <listOfProducts>
          <speciesReference species="S22"/>
          <speciesReference species="S93"/>
        </listOfProducts>
        <kineticLaw>
          <math xmlns="http://www.w3.org/1998/Math/MathML">
            <apply>
              <times/>
              <ci> _rateLaw16 </ci>
              <ci> S93 </ci>
            </apply>
          </math>
        </kineticLaw>
      </reaction>
      <reaction id="R269" reversible="false">
        <listOfReactants>
          <speciesReference species="S96"/>
        </listOfReactants>
        <listOfProducts>
          <speciesReference species="S22"/>
          <speciesReference species="S96"/>
        </listOfProducts>
        <kineticLaw>
          <math xmlns="http://www.w3.org/1998/Math/MathML">
            <apply>
              <times/>
              <ci> _rateLaw16 </ci>
              <ci> S96 </ci>
            </apply>
          </math>
        </kineticLaw>
      </reaction>
      <reaction id="R270" reversible="false">
        <listOfReactants>
          <speciesReference species="S60"/>
        </listOfReactants>
        <listOfProducts>
          <speciesReference species="S22"/>
          <speciesReference species="S60"/>
        </listOfProducts>
        <kineticLaw>
          <math xmlns="http://www.w3.org/1998/Math/MathML">
            <apply>
              <times/>
              <ci> alphamIB </ci>
              <ci> S60 </ci>
            </apply>
          </math>
        </kineticLaw>
      </reaction>
      <reaction id="R271" reversible="false">
        <listOfReactants>
          <speciesReference species="S61"/>
        </listOfReactants>
        <listOfProducts>
          <speciesReference species="S22"/>
          <speciesReference species="S61"/>
        </listOfProducts>
        <kineticLaw>
          <math xmlns="http://www.w3.org/1998/Math/MathML">
            <apply>
              <times/>
              <ci> alphamIB </ci>
              <ci> S61 </ci>
            </apply>
          </math>
        </kineticLaw>
      </reaction>
      <reaction id="R272" reversible="false">
        <listOfReactants>
          <speciesReference species="S72"/>
        </listOfReactants>
        <listOfProducts>
          <speciesReference species="S22"/>
          <speciesReference species="S72"/>
        </listOfProducts>
        <kineticLaw>
          <math xmlns="http://www.w3.org/1998/Math/MathML">
            <apply>
              <times/>
              <ci> alphamIB </ci>
              <ci> S72 </ci>
            </apply>
          </math>
        </kineticLaw>
      </reaction>
      <reaction id="R273" reversible="false">
        <listOfReactants>
          <speciesReference species="S73"/>
        </listOfReactants>
        <listOfProducts>
          <speciesReference species="S22"/>
          <speciesReference species="S73"/>
        </listOfProducts>
        <kineticLaw>
          <math xmlns="http://www.w3.org/1998/Math/MathML">
            <apply>
              <times/>
              <ci> alphamIB </ci>
              <ci> S73 </ci>
            </apply>
          </math>
        </kineticLaw>
      </reaction>
      <reaction id="R274" reversible="false">
        <listOfReactants>
          <speciesReference species="S85"/>
        </listOfReactants>
        <listOfProducts>
          <speciesReference species="S21"/>
          <speciesReference species="S85"/>
        </listOfProducts>
        <kineticLaw>
          <math xmlns="http://www.w3.org/1998/Math/MathML">
            <apply>
              <times/>
              <ci> alphamaxIB </ci>
              <ci> S85 </ci>
            </apply>
          </math>
        </kineticLaw>
      </reaction>
      <reaction id="R275" reversible="false">
        <listOfReactants>
          <speciesReference species="S86"/>
        </listOfReactants>
        <listOfProducts>
          <speciesReference species="S21"/>
          <speciesReference species="S86"/>
        </listOfProducts>
        <kineticLaw>
          <math xmlns="http://www.w3.org/1998/Math/MathML">
            <apply>
              <times/>
              <ci> alphamaxIB </ci>
              <ci> S86 </ci>
            </apply>
          </math>
        </kineticLaw>
      </reaction>
      <reaction id="R276" reversible="false">
        <listOfReactants>
          <speciesReference species="S89"/>
        </listOfReactants>
        <listOfProducts>
          <speciesReference species="S21"/>
          <speciesReference species="S89"/>
        </listOfProducts>
        <kineticLaw>
          <math xmlns="http://www.w3.org/1998/Math/MathML">
            <apply>
              <times/>
              <ci> alphamaxIB </ci>
              <ci> S89 </ci>
            </apply>
          </math>
        </kineticLaw>
      </reaction>
      <reaction id="R277" reversible="false">
        <listOfReactants>
          <speciesReference species="S94"/>
        </listOfReactants>
        <listOfProducts>
          <speciesReference species="S21"/>
          <speciesReference species="S94"/>
        </listOfProducts>
        <kineticLaw>
          <math xmlns="http://www.w3.org/1998/Math/MathML">
            <apply>
              <times/>
              <ci> _rateLaw17 </ci>
              <ci> S94 </ci>
            </apply>
          </math>
        </kineticLaw>
      </reaction>
      <reaction id="R278" reversible="false">
        <listOfReactants>
          <speciesReference species="S84"/>
        </listOfReactants>
        <listOfProducts>
          <speciesReference species="S21"/>
          <speciesReference species="S84"/>
        </listOfProducts>
        <kineticLaw>
          <math xmlns="http://www.w3.org/1998/Math/MathML">
            <apply>
              <times/>
              <ci> alphamIB </ci>
              <ci> S84 </ci>
            </apply>
          </math>
        </kineticLaw>
      </reaction>
      <reaction id="R279" reversible="false">
        <listOfReactants>
          <speciesReference species="S88"/>
        </listOfReactants>
        <listOfProducts>
          <speciesReference species="S21"/>
          <speciesReference species="S88"/>
        </listOfProducts>
        <kineticLaw>
          <math xmlns="http://www.w3.org/1998/Math/MathML">
            <apply>
              <times/>
              <ci> alphamIB </ci>
              <ci> S88 </ci>
            </apply>
          </math>
        </kineticLaw>
      </reaction>
      <reaction id="R280" reversible="false">
        <listOfReactants>
          <speciesReference species="S76"/>
        </listOfReactants>
        <listOfProducts>
          <speciesReference species="S20"/>
          <speciesReference species="S76"/>
        </listOfProducts>
        <kineticLaw>
          <math xmlns="http://www.w3.org/1998/Math/MathML">
            <apply>
              <times/>
              <ci> alphamaxIB </ci>
              <ci> S76 </ci>
            </apply>
          </math>
        </kineticLaw>
      </reaction>
      <reaction id="R281" reversible="false">
        <listOfReactants>
          <speciesReference species="S77"/>
        </listOfReactants>
        <listOfProducts>
          <speciesReference species="S20"/>
          <speciesReference species="S77"/>
        </listOfProducts>
        <kineticLaw>
          <math xmlns="http://www.w3.org/1998/Math/MathML">
            <apply>
              <times/>
              <ci> alphamaxIB </ci>
              <ci> S77 </ci>
            </apply>
          </math>
        </kineticLaw>
      </reaction>
      <reaction id="R282" reversible="false">
        <listOfReactants>
          <speciesReference species="S83"/>
        </listOfReactants>
        <listOfProducts>
          <speciesReference species="S20"/>
          <speciesReference species="S83"/>
        </listOfProducts>
        <kineticLaw>
          <math xmlns="http://www.w3.org/1998/Math/MathML">
            <apply>
              <times/>
              <ci> alphamaxIB </ci>
              <ci> S83 </ci>
            </apply>
          </math>
        </kineticLaw>
      </reaction>
      <reaction id="R283" reversible="false">
        <listOfReactants>
          <speciesReference species="S91"/>
        </listOfReactants>
        <listOfProducts>
          <speciesReference species="S20"/>
          <speciesReference species="S91"/>
        </listOfProducts>
        <kineticLaw>
          <math xmlns="http://www.w3.org/1998/Math/MathML">
            <apply>
              <times/>
              <ci> _rateLaw18 </ci>
              <ci> S91 </ci>
            </apply>
          </math>
        </kineticLaw>
      </reaction>
      <reaction id="R284" reversible="false">
        <listOfReactants>
          <speciesReference species="S75"/>
        </listOfReactants>
        <listOfProducts>
          <speciesReference species="S20"/>
          <speciesReference species="S75"/>
        </listOfProducts>
        <kineticLaw>
          <math xmlns="http://www.w3.org/1998/Math/MathML">
            <apply>
              <times/>
              <ci> alphamIB </ci>
              <ci> S75 </ci>
            </apply>
          </math>
        </kineticLaw>
      </reaction>
      <reaction id="R285" reversible="false">
        <listOfReactants>
          <speciesReference species="S82"/>
        </listOfReactants>
        <listOfProducts>
          <speciesReference species="S20"/>
          <speciesReference species="S82"/>
        </listOfProducts>
        <kineticLaw>
          <math xmlns="http://www.w3.org/1998/Math/MathML">
            <apply>
              <times/>
              <ci> alphamIB </ci>
              <ci> S82 </ci>
            </apply>
          </math>
        </kineticLaw>
      </reaction>
    </listOfReactions>
  </model>
</sbml>
