# Supplementary material for: A stochastic and dynamical view of pluripotency in mouse embryonic stem cells
Source: PLoS Comput Biol. 2018 Feb 16;14(2):e1006000. doi: 10.1371/journal.pcbi.1006000 (PMC5833290; doi:10.1371/journal.pcbi.1006000)
Supplement: S1 File — (ZIP) [file pcbi.1006000.s002.zip › PDMP_BNGL_SBML/mESC.bngl]

# Individual-based model for "A stochastic and dynamical view of pluripotency in mouse embryonic stem cells"
# Author: Yen Ting Lin, Peter G. Hufton, Esther Lee, Davit Potoyan
# Simulation in BNGL coded by Yen Ting Lin, T-6 and T-CNLS, Los Alamos National Laboratory
 
begin parameters

	Omega = 10000 # This is the system size \Omega in the manuscript
	
	gamma = 1.0 # normalized by the cell cycle
	
	LIF = 0.0 # External condition (binary, 1.0 or 0.0)
	CH = 1.0 # External condition (binary, 1.0 or 0.0)
	PD = 1.0 # External condition (binary, 1.0 or 0.0)
	
	## The "Slow switching" parameters
	#kon = 3.2 	  	# normalized association rate
	#koff = 0.2   	# normalized dissociaton rate 
	#alphamax = 1.0  # normalized ON production rate
	#alpham = 0.02 	# normalized MIDIUM production rate
	
	
	# The "Intermediate switching" parameters
	kon = 16.0 	  	# normalized association rate
	koff = 1.5   	# normalized dissociaton rate 
	alphamax = 1.0  # normalized ON production rate
	alpham = 0.01 	# normalized MIDIUM production rate
	
	## The "Fast " parameters
	#kon = 102.0 	  	# normalized association rate
	#koff = 10.0   	# normalized dissociaton rate 
	#alphamax = 1.0  # normalized ON production rate
	#alpham = 0.005 	# normalized MIDIUM production rate
	
	# scaling of the model parameter for the individual-based model (Eq.3) 
	konIB = kon/Omega
	koffIB = koff
	alphamIB = alpham*Omega
	alphamaxIB = alphamax*Omega
		
	# External drivers 
	LIFIB = LIF*Omega
	CHIB = CH*Omega
	PDIB = PD*Omega

end parameters

begin molecule types

	# Nomenclature: Capital fonts for genes, normal fonts for TF's 
	# Each gene has N binding sites where we chose to present N=2
	# These binding sites are denoted by b
	# On Proteins, the binding sites are denoted by s
	# On each gene, there are an internal site nA, nR 
	# counting the number of bound activators and repressors
	
	STAT3(nA~0~1~2,nR~0~1~2,b,b)
	GBX2(nA~0~1~2,nR~0~1~2,b,b)
	KLF4(nA~0~1~2,nR~0~1~2,b,b)
	KLF2(nA~0~1~2,nR~0~1~2,b,b)
	SALL4(nA~0~1~2,nR~0~1~2,b,b)
	OCT4(nA~0~1~2,nR~0~1~2,b,b)
	SOX2(nA~0~1~2,nR~0~1~2,b,b)
	NANOG(nA~0~1~2,nR~0~1~2,b,b)
	ESRRB(nA~0~1~2,nR~0~1~2,b,b)
	TFCP2L1(nA~0~1~2,nR~0~1~2,b,b)
	TCF3(nA~0~1~2,nR~0~1~2,b,b)
	MEKERK(nA~0~1~2,nR~0~1~2,b,b)

	stat3(s)
	gbx2(s)
	klf4(s)
	klf2(s)
	sall4(s)
	oct4(s)
	sox2(s)
	nanog(s)
	esrrb(s)
	tfcp2l1(s)
	tcf3(s)
	mekerk(s)
	
	lif(s)
	ch(s)
	pd(s)
	 
end molecule types

begin species
	 
	#  System begins with "naked" genes and 0 TF's 
	STAT3(nA~0,nR~0,b,b) 1
	GBX2(nA~0,nR~0,b,b) 1
	KLF4(nA~0,nR~0,b,b) 1
	KLF2(nA~0,nR~0,b,b) 1
	SALL4(nA~0,nR~0,b,b) 1
	OCT4(nA~0,nR~0,b,b) 1
	SOX2(nA~0,nR~0,b,b) 1
	NANOG(nA~0,nR~0,b,b) 1
	ESRRB(nA~0,nR~0,b,b) 1
	TFCP2L1(nA~0,nR~0,b,b) 1
	TCF3(nA~0,nR~0,b,b) 1
	MEKERK(nA~0,nR~0,b,b) 1
	
	stat3(s) 0
	gbx2(s) 0
	klf4(s) 0
	klf2(s) 0
	sall4(s) 0
	oct4(s) 0
	sox2(s) 0
	nanog(s) 0
	esrrb(s) 0
	tfcp2l1(s) 0
	tcf3(s) 0
	mekerk(s) 0
	
	lif(s) 0
	ch(s) 0
	pd(s) 0

end species

begin reaction rules

	# External driver dynamics
	 
	0<->lif(s) LIFIB,gamma
	0<->ch(s) CHIB,gamma
	0<->pd(s) PDIB,gamma
	
	# Binding/unbinding
	 
	lif(s)+STAT3(nA~0,b)<->lif(s!1).STAT3(nA~1,b!1) konIB,koffIB
	lif(s)+STAT3(nA~1,b)<->lif(s!1).STAT3(nA~2,b!1) konIB,koffIB
	
	ch(s)+TCF3(nR~0,b)<->ch(s!1).TCF3(nR~1,b!1) konIB,koffIB
	ch(s)+TCF3(nR~1,b)<->ch(s!1).TCF3(nR~2,b!1) konIB,koffIB
	
	pd(s)+MEKERK(nR~0,b)<->pd(s!1).MEKERK(nR~1,b!1) konIB,koffIB
	pd(s)+MEKERK(nR~1,b)<->pd(s!1).MEKERK(nR~2,b!1) konIB,koffIB
	
	stat3(s)+GBX2(nA~0,b)<->stat3(s!1).GBX2(nA~1,b!1) konIB,koffIB
	stat3(s)+GBX2(nA~1,b)<->stat3(s!1).GBX2(nA~2,b!1) konIB,koffIB
	
	stat3(s)+KLF4(nA~0,b)<->stat3(s!1).KLF4(nA~1,b!1) konIB,koffIB
	stat3(s)+KLF4(nA~1,b)<->stat3(s!1).KLF4(nA~2,b!1) konIB,koffIB
	
	stat3(s)+TFCP2L1(nA~0,b)<->stat3(s!1).TFCP2L1(nA~1,b!1) konIB,koffIB
	stat3(s)+TFCP2L1(nA~1,b)<->stat3(s!1).TFCP2L1(nA~2,b!1) konIB,koffIB

	gbx2(s)+KLF4(nA~0,b)<->gbx2(s!1).KLF4(nA~1,b!1) konIB,koffIB
	gbx2(s)+KLF4(nA~1,b)<->gbx2(s!1).KLF4(nA~2,b!1) konIB,koffIB		
	
	klf4(s)+KLF2(nA~0,b)<->klf4(s!1).KLF2(nA~1,b!1) konIB,koffIB
	klf4(s)+KLF2(nA~1,b)<->klf4(s!1).KLF2(nA~2,b!1) konIB,koffIB	
	
	tfcp2l1(s)+SALL4(nA~0,b)<->tfcp2l1(s!1).SALL4(nA~1,b!1) konIB,koffIB
	tfcp2l1(s)+SALL4(nA~1,b)<->tfcp2l1(s!1).SALL4(nA~2,b!1) konIB,koffIB	

	sall4(s)+KLF2(nA~0,b)<->sall4(s!1).KLF2(nA~1,b!1) konIB,koffIB
	sall4(s)+KLF2(nA~1,b)<->sall4(s!1).KLF2(nA~2,b!1) konIB,koffIB
	
	klf2(s)+OCT4(nA~0,b)<->klf2(s!1).OCT4(nA~1,b!1) konIB,koffIB
	klf2(s)+OCT4(nA~1,b)<->klf2(s!1).OCT4(nA~2,b!1) konIB,koffIB	
	
	klf4(s)+TFCP2L1(nA~0,b)<->klf4(s!1).TFCP2L1(nA~1,b!1) konIB,koffIB
	klf4(s)+TFCP2L1(nA~1,b)<->klf4(s!1).TFCP2L1(nA~2,b!1) konIB,koffIB	
	
	klf2(s)+NANOG(nA~0,b)<->klf2(s!1).NANOG(nA~1,b!1) konIB,koffIB
	klf2(s)+NANOG(nA~1,b)<->klf2(s!1).NANOG(nA~2,b!1) konIB,koffIB	
	
	sall4(s)+SOX2(nA~0,b)<->sall4(s!1).SOX2(nA~1,b!1) konIB,koffIB
	sall4(s)+SOX2(nA~1,b)<->sall4(s!1).SOX2(nA~2,b!1) konIB,koffIB
	
	sox2(s)+OCT4(nA~0,b)<->sox2(s!1).OCT4(nA~1,b!1) konIB,koffIB
	sox2(s)+OCT4(nA~1,b)<->sox2(s!1).OCT4(nA~2,b!1) konIB,koffIB	
			
	oct4(s)+NANOG(nA~0,b)<->oct4(s!1).NANOG(nA~1,b!1) konIB,koffIB
	oct4(s)+NANOG(nA~1,b)<->oct4(s!1).NANOG(nA~2,b!1) konIB,koffIB		
	
	nanog(s)+ESRRB(nA~0,b)<->nanog(s!1).ESRRB(nA~1,b!1) konIB,koffIB	
	nanog(s)+ESRRB(nA~1,b)<->nanog(s!1).ESRRB(nA~2,b!1) konIB,koffIB	

	nanog(s)+SOX2(nA~0,b)<->nanog(s!1).SOX2(nA~1,b!1) konIB,koffIB	
	nanog(s)+SOX2(nA~1,b)<->nanog(s!1).SOX2(nA~2,b!1) konIB,koffIB	

	esrrb(s)+TFCP2L1(nA~0,b)<->stat3(s!1).TFCP2L1(nA~1,b!1) konIB,koffIB
	esrrb(s)+TFCP2L1(nA~1,b)<->stat3(s!1).TFCP2L1(nA~2,b!1) konIB,koffIB

	tfcp2l1(s)+ESRRB(nA~0,b)<->tfcp2l1(s!1).ESRRB(nA~1,b!1) konIB,koffIB
	tfcp2l1(s)+ESRRB(nA~1,b)<->tfcp2l1(s!1).ESRRB(nA~2,b!1) konIB,koffIB	
					
	mekerk(s)+TCF3(nR~0,b)<->mekerk(s!1).TCF3(nR~1,b!1) konIB,koffIB
	mekerk(s)+TCF3(nR~1,b)<->mekerk(s!1).TCF3(nR~2,b!1) konIB,koffIB

	mekerk(s)+NANOG(nR~0,b)<->mekerk(s!1).NANOG(nR~1,b!1) konIB,koffIB
	mekerk(s)+NANOG(nR~1,b)<->mekerk(s!1).NANOG(nR~2,b!1) konIB,koffIB

	tcf3(s)+TFCP2L1(nR~0,b)<->tcf3(s!1).TFCP2L1(nR~1,b!1) konIB,koffIB
	tcf3(s)+TFCP2L1(nR~1,b)<->tcf3(s!1).TFCP2L1(nR~2,b!1) konIB,koffIB

	tcf3(s)+ESRRB(nR~0,b)<->tcf3(s!1).ESRRB(nR~1,b!1) konIB,koffIB
	tcf3(s)+ESRRB(nR~1,b)<->tcf3(s!1).ESRRB(nR~2,b!1) konIB,koffIB
	
	esrrb(s)+OCT4(nR~0,b)<->esrrb(s!1).OCT4(nR~1,b!1) konIB,koffIB
	esrrb(s)+OCT4(nR~1,b)<->esrrb(s!1).OCT4(nR~2,b!1) konIB,koffIB

	oct4(s)+TFCP2L1(nR~0,b)<->oct4(s!1).TFCP2L1(nR~1,b!1) konIB,koffIB
	oct4(s)+TFCP2L1(nR~1,b)<->oct4(s!1).TFCP2L1(nR~2,b!1) konIB,koffIB
						
	# TF production and degradation
	
	# those only regulated by activators
	STAT3(nA~2)->STAT3(nA~2)+stat3(s) alphamaxIB
	STAT3(nA~1)->STAT3(nA~1)+stat3(s) 0.0
	STAT3(nA~0)->STAT3(nA~0)+stat3(s) 0.0

	GBX2(nA~2)->GBX2(nA~2)+gbx2(s) alphamaxIB
	GBX2(nA~1)->GBX2(nA~1)+gbx2(s) 0.0
	GBX2(nA~0)->GBX2(nA~0)+gbx2(s) 0.0

	KLF4(nA~2)->KLF4(nA~2)+klf4(s) alphamaxIB
	KLF4(nA~1)->KLF4(nA~1)+klf4(s) 0.0
	KLF4(nA~0)->KLF4(nA~0)+klf4(s) 0.0

	KLF2(nA~2)->KLF2(nA~2)+klf2(s) alphamaxIB
	KLF2(nA~1)->KLF2(nA~1)+klf2(s) 0.0
	KLF2(nA~0)->KLF2(nA~0)+klf2(s) 0.0

	SALL4(nA~2)->SALL4(nA~2)+sall4(s) alphamaxIB
	SALL4(nA~1)->SALL4(nA~1)+sall4(s) 0.0
	SALL4(nA~0)->SALL4(nA~0)+sall4(s) 0.0

	SOX2(nA~2)->SOX2(nA~2)+sox2(s) alphamaxIB
	SOX2(nA~1)->SOX2(nA~1)+sox2(s) 0.0
	SOX2(nA~0)->SOX2(nA~0)+sox2(s) 0.0	
	
	# those only regulated by repressors
	TCF3(nR~2)->TCF3(nR~2)+tcf3(s) 0.0
	TCF3(nR~1)->TCF3(nR~1)+tcf3(s) alphamaxIB
	TCF3(nR~0)->TCF3(nR~0)+tcf3(s) alphamaxIB

	MEKERK(nR~2)->MEKERK(nR~2)+mekerk(s) 0.0
	MEKERK(nR~1)->MEKERK(nR~1)+mekerk(s) alphamaxIB
	MEKERK(nR~0)->MEKERK(nR~0)+mekerk(s) alphamaxIB		
	
	
	 
	# those regulated by toth activators or repressors
	OCT4(nA~2)->OCT4(nA~2)+oct4(s) alphamaxIB
	OCT4(nR~2)->OCT4(nR~2)+oct4(s) 0.0
	OCT4(nA~0,nR~0)->OCT4(nA~0,nR~0)+oct4(s) alphamIB
	OCT4(nA~1,nR~0)->OCT4(nA~1,nR~0)+oct4(s) alphamIB
	OCT4(nA~0,nR~1)->OCT4(nA~0,nR~1)+oct4(s) alphamIB
	OCT4(nA~1,nR~1)->OCT4(nA~1,nR~1)+oct4(s) alphamIB
	
	TFCP2L1(nA~2)->TFCP2L1(nA~2)+tfcp2l1(s) alphamaxIB
	TFCP2L1(nR~2)->TFCP2L1(nR~2)+tfcp2l1(s) 0.0
	TFCP2L1(nA~0,nR~0)->TFCP2L1(nA~0,nR~0)+tfcp2l1(s) alphamIB
	TFCP2L1(nA~1,nR~0)->TFCP2L1(nA~1,nR~0)+tfcp2l1(s) alphamIB
	TFCP2L1(nA~0,nR~1)->TFCP2L1(nA~0,nR~1)+tfcp2l1(s) alphamIB
	TFCP2L1(nA~1,nR~1)->TFCP2L1(nA~1,nR~1)+tfcp2l1(s) alphamIB

	ESRRB(nA~2)->ESRRB(nA~2)+esrrb(s) alphamaxIB
	ESRRB(nR~2)->ESRRB(nR~2)+esrrb(s) 0.0
	ESRRB(nA~0,nR~0)->ESRRB(nA~0,nR~0)+esrrb(s) alphamIB
	ESRRB(nA~1,nR~0)->ESRRB(nA~1,nR~0)+esrrb(s) alphamIB
	ESRRB(nA~0,nR~1)->ESRRB(nA~0,nR~1)+esrrb(s) alphamIB
	ESRRB(nA~1,nR~1)->ESRRB(nA~1,nR~1)+esrrb(s) alphamIB	
	
	NANOG(nA~2)->NANOG(nA~2)+nanog(s) alphamaxIB
	NANOG(nR~2)->NANOG(nR~2)+nanog(s) 0.0
	NANOG(nA~0,nR~0)->NANOG(nA~0,nR~0)+nanog(s) alphamIB
	NANOG(nA~1,nR~0)->NANOG(nA~1,nR~0)+nanog(s) alphamIB
	NANOG(nA~0,nR~1)->NANOG(nA~0,nR~1)+nanog(s) alphamIB
	NANOG(nA~1,nR~1)->NANOG(nA~1,nR~1)+nanog(s) alphamIB		
	
	stat3(s)->0 gamma
	gbx2(s)->0 gamma
	klf4(s)->0 gamma
	klf2(s)->0 gamma
	sall4(s)->0 gamma
	oct4(s)->0 gamma
	sox2(s)->0 gamma
	nanog(s)->0 gamma
	esrrb(s)->0 gamma
	tfcp2l1(s)->0 gamma
	tcf3(s)->0 gamma
	mekerk(s)->0 gamma
	
	
end reaction rules

begin observables

	Species lif lif(s)
	Species ch ch(s)
	Species pd pd(s)
	Species stat3 stat3(s)
	Species gbx2 gbx2(s)
	Species klf4 klf4(s)
	Species klf2 klf2(s)
	Species sall4 sall4(s)
	Species oct4 oct4(s)
	Species sox2 sox2(s)
	Species nanog nanog(s)
	Species esrrb esrrb(s)
	Species tfcp2l1 tfcp2l1(s)
	Species tcf3 tcf3(s)
	Species mekerk mekerk(s)
	
end observables

generate_network({overwrite=>1});
simulate({method=>"ssa",t_end=>500,n_steps=>10000});
